# Supplementary material for: 8-O-Acetyl-8-epi-9-de­oxygoniopypyrone
Source: Acta Crystallogr Sect E Struct Rep Online. 2012 Mar 17;68(Pt 4):o1072–3. doi: 10.1107/S1600536812010483 (PMC3344029; doi:10.1107/S1600536812010483)
Supplement: Supplementary file 1 [file e-68-o1072-sup1.cif]

##############################################################################
#                                                                            #
# This CIF contains the data in a paper accepted for publication in          #
# Acta Crystallographica Section E. It conforms to the requirements of       #
# Notes for Authors for Acta Crystallographica Section E, and has been       #
# peer reviewed under the auspices of the IUCr Commission on Journals.       #
#                                                                            #
# Full details of the Crystallographic Information File format               #
# are given in the paper "The Crystallographic Information File (CIF):       #
# a New Standard Archive File for Crystallography" by S. R. Hall, F. H.      #
# Allen and I. D. Brown [Acta Cryst. (1991), A47, 655-685].                  #
#                                                                            #
# The current version of the core CIF dictionary is obtainable from          #
# ftp://ftp.iucr.org/pub/cif_core.dic.                                       #
#                                                                            #
# Software is freely available for graphical display of the structure(s)     #
# in this CIF. For information consult the CIF software page                 #
# http://www.iucr.org/resources/cif/software.                                #
#                                                                            #
# This file may be used for bona fide research purposes within the           #
# scientific community so long as proper attribution is given to the journal # 
# article from which it was obtained.                                        #
#                                                                            #
##############################################################################
data_global
_audit_creation_method     'form.cif (version 2.0)'
_journal_data_validation_number     ?
_journal_date_recd_electronic     2012-02-29
_journal_date_accepted     2012-03-09
_journal_name_full     'Acta Crystallographica, Section E'
_journal_year     2012
_journal_volume     68
_journal_issue      4
_journal_page_first     o1072
_journal_page_last     o1073
_journal_paper_category     QO
_journal_paper_doi     10.1107/S1600536812010483
_journal_coeditor_code     RZ2717
_publ_contact_author_name     'Prof. Fun Hoong-Kun'
_publ_contact_author_address
;
      X-ray Crystallography Unit
      School of Physics
      Universiti Sains Malaysia
      11800 USM, Penang
      MALAYSIA
;
_publ_contact_author_email     'hkfun@usm.my'
_publ_contact_author_fax     '6 04 6579150'
_publ_contact_author_phone     '6 04 6533652'
_publ_section_title
;
8-<i>O</i>-Acetyl-8-<i>epi</i>-9-deoxygoniopypyrone
;
loop_
    _publ_author_name
    _publ_author_footnote
    _publ_author_address
    'Hoong-Kun Fun'
;
      Thomson Reuters ResearcherID: A-3561-2009.
;
;     X-ray Crystallography Unit
      School of Physics
      Universiti Sains Malaysia
      11800 USM, Penang
      Malaysia
;
    'Suchada Chantrapromma'
;
      Additional correspondence author, e-mail: suchada.c@psu.ac.th.
      Thomson Reuters ResearcherID: A-5085-2009.
;
;     Crystal Materials Research Unit
      Department of Chemistry
      Faculty of Science
      Prince of Songkla University
      Hat-Yai, Songkhla 90112
      Thailand
;
    'Uma Prawat' ?
;     Department of Chemistry
      Faculty of Science and Technology
      Phuket Rajabhat University
      Muang, Phuket 83000
      Thailand
;
    'Nawong Boonnak' ?
;     Crystal Materials Research Unit
      Department of Chemistry
      Faculty of Science
      Prince of Songkla University
      Hat-Yai, Songkhla 90112
      Thailand
;
    'Ibrahim Abdul Razak' ?
;     X-ray Crystallography Unit
      School of Physics
      Universiti Sains Malaysia
      11800 USM, Penang
      Malaysia
;
data_I
_audit_creation_method     SHELXL-97
_chemical_name_systematic
;
8-<i>O</i>-Acetyl-8-<i>epi</i>-9-deoxygoniopypyrone
;
_chemical_name_common
;
7-oxo-3-phenyl-2,6-dioxabicyclo[3.3.1]nonan-4-yl acetate
;
_chemical_formula_moiety     'C15 H16 O5'
_chemical_formula_sum     'C15 H16 O5'
_chemical_formula_iupac     'C15 H16 O5'
_chemical_formula_weight     276.28
_chemical_melting_point     ?
_chemical_melting_point_gt     467
_chemical_melting_point_lt     469
_symmetry_cell_setting     monoclinic
_symmetry_space_group_name_H-M     'P 21'
_symmetry_space_group_name_Hall     'P 2yb'
loop_
    _symmetry_equiv_pos_as_xyz
    'x, y, z'
    '-x, y+1/2, -z'
_cell_length_a     10.1013(3)
_cell_length_b     5.7749(2)
_cell_length_c     11.2295(3)
_cell_angle_alpha     90.00
_cell_angle_beta     95.2070(10)
_cell_angle_gamma     90.00
_cell_volume     652.36(3)
_cell_formula_units_Z     2
_cell_measurement_reflns_used     3105
_cell_measurement_theta_min     1.82
_cell_measurement_theta_max     34.99
_cell_measurement_temperature     100
_exptl_crystal_description     Block
_exptl_crystal_colour     Colourless
_exptl_crystal_size_max     0.59
_exptl_crystal_size_mid     0.43
_exptl_crystal_size_min     0.43
_exptl_crystal_density_diffrn     1.406
_exptl_crystal_density_meas     ?
_exptl_crystal_density_method     'not measured'
_exptl_crystal_F_000     292
_exptl_absorpt_coefficient_mu     0.106
_exptl_absorpt_correction_type     multi-scan
_exptl_absorpt_process_details     '(SADABS; Bruker, 2009)'
_exptl_absorpt_correction_T_min     0.9404
_exptl_absorpt_correction_T_max     0.9562
_exptl_special_details
;
The crystal was placed in the cold stream of an Oxford Cryosystems Cobra
open-flow nitrogen cryostat (Cosier & Glazer, 1986) operating at 120.0(1) K.
;
_diffrn_ambient_temperature     100
_diffrn_radiation_type     'MoK\a'
_diffrn_radiation_wavelength     0.71073
_diffrn_radiation_source     'sealed tube'
_diffrn_radiation_monochromator     'graphite'
_diffrn_measurement_device_type     'Bruker APEXII CCD area-detector'
_diffrn_measurement_method     '\f and \w scans'
_diffrn_detector_area_resol_mean     ?
_diffrn_reflns_number     24278
_diffrn_reflns_av_R_equivalents     0.0267
_diffrn_reflns_av_sigmaI/netI     0.0130
_diffrn_reflns_theta_min     1.82
_diffrn_reflns_theta_max     34.99
_diffrn_reflns_theta_full     34.99
_diffrn_measured_fraction_theta_max     1.000
_diffrn_measured_fraction_theta_full     1.000
_diffrn_reflns_limit_h_min     -16
_diffrn_reflns_limit_h_max     16
_diffrn_reflns_limit_k_min     -9
_diffrn_reflns_limit_k_max     9
_diffrn_reflns_limit_l_min     -18
_diffrn_reflns_limit_l_max     17
_diffrn_standards_number     0
_diffrn_standards_interval_count     ?
_diffrn_standards_interval_time     ?
_diffrn_standards_decay_%     ?
_refine_special_details
;
 Refinement of F^2^ against ALL reflections.  The weighted R-factor wR and
 goodness of fit S are based on F^2^, conventional R-factors R are based
 on F, with F set to zero for negative F^2^. The threshold expression of
 F^2^ > 2sigma(F^2^) is used only for calculating R-factors(gt) etc. and is
 not relevant to the choice of reflections for refinement.  R-factors based
 on F^2^ are statistically about twice as large as those based on F, and R-
 factors based on ALL data will be even larger.
;
_reflns_number_total     3105
_reflns_number_gt     3044
_reflns_threshold_expression     I>2\s(I)
_refine_ls_structure_factor_coef     Fsqd
_refine_ls_matrix_type     full
_refine_ls_R_factor_all     0.0274
_refine_ls_R_factor_gt     0.0267
_refine_ls_wR_factor_gt     0.0732
_refine_ls_wR_factor_ref     0.0738
_refine_ls_goodness_of_fit_ref     1.077
_refine_ls_restrained_S_all     1.077
_refine_ls_number_reflns     3105
_refine_ls_number_parameters     245
_refine_ls_number_restraints     1
_refine_ls_hydrogen_treatment     refall
_refine_ls_weighting_scheme     calc
_refine_ls_weighting_details
         'calc w=1/[\s^2^(Fo^2^)+(0.0526P)^2^+0.0379P] where P=(Fo^2^+2Fc^2^)/3'
_atom_sites_solution_hydrogens     geom
_atom_sites_solution_primary     direct
_atom_sites_solution_secondary     difmap
_refine_ls_shift/su_max     0.001
_refine_ls_shift/su_mean     0.001
_refine_diff_density_max     0.364
_refine_diff_density_min     -0.213
_refine_ls_extinction_method     none
_refine_ls_extinction_coef     ?
_refine_ls_abs_structure_details     ?
loop_
    _atom_type_symbol
    _atom_type_description
    _atom_type_scat_dispersion_real
    _atom_type_scat_dispersion_imag
    _atom_type_scat_source
    'C' 'C' 0.0033 0.0000
                         'International Tables Vol C Tables 4.2.6.8 and 6.1.1.4'
    'H' 'H' 0.0000 0.0000
                         'International Tables Vol C Tables 4.2.6.8 and 6.1.1.4'
    'O' 'O' 0.0106 0.0000
                         'International Tables Vol C Tables 4.2.6.8 and 6.1.1.4'
_computing_data_collection     'APEX2 (Bruker, 2009)'
_computing_cell_refinement     'SAINT (Bruker, 2009)'
_computing_data_reduction     'SAINT (Bruker, 2009)'
_computing_structure_solution     'SHELXTL (Sheldrick, 2008)'
_computing_structure_refinement     'SHELXTL (Sheldrick, 2008)'
_computing_molecular_graphics     'SHELXTL (Sheldrick, 2008)'
_computing_publication_material
                             'SHELXTL (Sheldrick, 2008) and PLATON (Spek, 2009)'
loop_
    _atom_site_type_symbol
    _atom_site_label
    _atom_site_fract_x
    _atom_site_fract_y
    _atom_site_fract_z
    _atom_site_U_iso_or_equiv
    _atom_site_adp_type
    _atom_site_calc_flag
    _atom_site_refinement_flags
    _atom_site_occupancy
    _atom_site_symmetry_multiplicity
    _atom_site_disorder_assembly
    _atom_site_disorder_group
    O O1 0.38218(6) 0.66249(12) 0.48754(5) 0.01367(11) Uani d . 1 1 . .
    O O2 0.33277(7) 0.47946(14) 0.64890(6) 0.01839(13) Uani d . 1 1 . .
    O O3 0.07398(6) 0.88291(11) 0.39772(5) 0.01228(10) Uani d . 1 1 . .
    O O4 0.31111(6) 0.52721(11) 0.25383(5) 0.01305(11) Uani d . 1 1 . .
    O O5 0.43199(7) 0.73105(15) 0.13134(6) 0.02024(13) Uani d . 1 1 . .
    C C1 0.30578(8) 0.63582(15) 0.57915(7) 0.01278(13) Uani d . 1 1 . .
    C C2 0.19378(8) 0.80331(15) 0.59457(7) 0.01390(13) Uani d . 1 1 . .
    H H2A 0.2199(15) 0.887(3) 0.6695(13) 0.021(4) Uiso d . 1 1 . .
    H H2B 0.1169(15) 0.716(4) 0.6069(13) 0.021(4) Uiso d . 1 1 . .
    C C3 0.16268(8) 0.97661(14) 0.49384(7) 0.01248(12) Uani d . 1 1 . .
    H H3 0.1154(14) 1.096(3) 0.5230(13) 0.016(3) Uiso d . 1 1 . .
    C C4 0.29247(8) 1.05337(15) 0.44717(8) 0.01427(13) Uani d . 1 1 . .
    H H4B 0.3513(16) 1.123(4) 0.5091(14) 0.024(4) Uiso d . 1 1 . .
    H H4A 0.2808(16) 1.162(3) 0.3857(13) 0.021(4) Uiso d . 1 1 . .
    C C5 0.35311(7) 0.83992(14) 0.39615(7) 0.01247(13) Uani d . 1 1 . .
    H H5 0.4394(15) 0.875(3) 0.3652(12) 0.015(3) Uiso d . 1 1 . .
    C C6 0.25786(7) 0.73974(14) 0.29598(7) 0.01126(12) Uani d . 1 1 . .
    H H6 0.2460(14) 0.846(3) 0.2307(12) 0.015(3) Uiso d . 1 1 . .
    C C7 0.12169(7) 0.68308(14) 0.33982(6) 0.01064(12) Uani d . 1 1 . .
    H H7 0.1354(14) 0.550(3) 0.3951(12) 0.015(3) Uiso d . 1 1 . .
    C C8 0.01788(7) 0.61412(14) 0.24012(7) 0.01132(12) Uani d . 1 1 . .
    C C9 -0.09128(8) 0.75649(15) 0.20889(7) 0.01458(13) Uani d . 1 1 . .
    H H9 -0.0986(15) 0.900(3) 0.2471(13) 0.020(3) Uiso d . 1 1 . .
    C C10 -0.19036(9) 0.68736(18) 0.12145(8) 0.01878(15) Uani d . 1 1 . .
    H H10 -0.2673(16) 0.777(4) 0.1031(15) 0.027(4) Uiso d . 1 1 . .
    C C11 -0.18009(9) 0.47651(18) 0.06303(8) 0.01850(15) Uani d . 1 1 . .
    H H11 -0.2496(16) 0.427(3) 0.0016(14) 0.020(3) Uiso d . 1 1 . .
    C C12 -0.07031(9) 0.33484(17) 0.09223(8) 0.01722(14) Uani d . 1 1 . .
    H H12 -0.0621(17) 0.185(4) 0.0544(15) 0.029(4) Uiso d . 1 1 . .
    C C13 0.02716(8) 0.40161(15) 0.18141(7) 0.01443(13) Uani d . 1 1 . .
    H H13 0.1009(16) 0.305(4) 0.2043(15) 0.027(4) Uiso d . 1 1 . .
    C C14 0.40180(8) 0.54736(15) 0.17195(7) 0.01314(13) Uani d . 1 1 . .
    C C15 0.45668(10) 0.31577(18) 0.14257(8) 0.01938(16) Uani d . 1 1 . .
    H H15A 0.493(2) 0.317(5) 0.0635(18) 0.049(6) Uiso d . 1 1 . .
    H H15B 0.392(2) 0.209(5) 0.1444(19) 0.056(7) Uiso d . 1 1 . .
    H H15C 0.522(2) 0.284(6) 0.201(2) 0.064(7) Uiso d . 1 1 . .
loop_
    _atom_site_aniso_label
    _atom_site_aniso_U_11
    _atom_site_aniso_U_22
    _atom_site_aniso_U_33
    _atom_site_aniso_U_12
    _atom_site_aniso_U_13
    _atom_site_aniso_U_23
    O1 0.0109(2) 0.0165(3) 0.0139(2) 0.0029(2) 0.00278(17) 0.0007(2)
    O2 0.0182(3) 0.0198(3) 0.0173(3) 0.0043(2) 0.0025(2) 0.0040(2)
    O3 0.0107(2) 0.0131(2) 0.0130(2) 0.00175(19) 0.00023(17) -0.00312(19)
    O4 0.0137(2) 0.0117(2) 0.0146(2) 0.00091(19) 0.00635(18) -0.00016(19)
    O5 0.0234(3) 0.0190(3) 0.0200(3) 0.0015(2) 0.0110(2) 0.0048(2)
    C1 0.0109(3) 0.0152(3) 0.0123(3) 0.0010(2) 0.0008(2) -0.0015(2)
    C2 0.0130(3) 0.0168(3) 0.0120(3) 0.0034(3) 0.0024(2) -0.0010(3)
    C3 0.0118(3) 0.0123(3) 0.0133(3) 0.0010(2) 0.0007(2) -0.0025(2)
    C4 0.0137(3) 0.0115(3) 0.0178(3) -0.0015(2) 0.0023(2) -0.0022(3)
    C5 0.0105(3) 0.0126(3) 0.0145(3) -0.0006(2) 0.0024(2) 0.0000(2)
    C6 0.0107(3) 0.0109(3) 0.0126(3) 0.0000(2) 0.0034(2) -0.0004(2)
    C7 0.0100(3) 0.0107(3) 0.0115(3) 0.0002(2) 0.0024(2) -0.0007(2)
    C8 0.0110(3) 0.0116(3) 0.0116(3) -0.0010(2) 0.0019(2) -0.0005(2)
    C9 0.0135(3) 0.0149(3) 0.0150(3) 0.0011(3) -0.0007(2) -0.0014(3)
    C10 0.0162(3) 0.0211(4) 0.0181(3) 0.0012(3) -0.0037(3) -0.0023(3)
    C11 0.0177(3) 0.0219(4) 0.0154(3) -0.0034(3) -0.0014(3) -0.0021(3)
    C12 0.0198(3) 0.0162(3) 0.0156(3) -0.0035(3) 0.0011(2) -0.0034(3)
    C13 0.0153(3) 0.0128(3) 0.0151(3) -0.0005(3) 0.0010(2) -0.0021(2)
    C14 0.0127(3) 0.0163(3) 0.0108(3) 0.0021(3) 0.0031(2) -0.0002(3)
    C15 0.0225(4) 0.0185(4) 0.0180(4) 0.0062(3) 0.0065(3) -0.0017(3)
_geom_special_details
;
 All esds (except the esd in the dihedral angle between two l.s. planes)
 are estimated using the full covariance matrix.  The cell esds are taken
 into account individually in the estimation of esds in distances, angles
 and torsion angles; correlations between esds in cell parameters are only
 used when they are defined by crystal symmetry.  An approximate (isotropic)
 treatment of cell esds is used for estimating esds involving l.s. planes.
;
loop_
    _geom_bond_atom_site_label_1
    _geom_bond_atom_site_label_2
    _geom_bond_site_symmetry_2
    _geom_bond_distance
    _geom_bond_publ_flag
    O1 C1 . 1.3498(10) ?
    O1 C5 . 1.4610(10) ?
    O2 C1 . 1.2101(11) ?
    O3 C7 . 1.4295(10) ?
    O3 C3 . 1.4440(10) ?
    O4 C14 . 1.3605(9) ?
    O4 C6 . 1.4374(10) ?
    O5 C14 . 1.2048(11) ?
    C1 C2 . 1.5103(11) ?
    C2 C3 . 1.5216(12) ?
    C2 H2A . 0.986(16) ?
    C2 H2B . 0.946(17) ?
    C3 C4 . 1.5214(11) ?
    C3 H3 . 0.914(17) ?
    C4 C5 . 1.5122(12) ?
    C4 H4B . 0.962(17) ?
    C4 H4A . 0.932(17) ?
    C5 C6 . 1.5262(11) ?
    C5 H5 . 0.989(15) ?
    C6 C7 . 1.5377(10) ?
    C6 H6 . 0.955(16) ?
    C7 C8 . 1.5161(11) ?
    C7 H7 . 0.989(16) ?
    C8 C9 . 1.3945(11) ?
    C8 C13 . 1.4003(12) ?
    C9 C10 . 1.3953(12) ?
    C9 H9 . 0.938(18) ?
    C10 C11 . 1.3915(14) ?
    C10 H10 . 0.942(19) ?
    C11 C12 . 1.3930(13) ?
    C11 H11 . 0.981(16) ?
    C12 C13 . 1.3935(12) ?
    C12 H12 . 0.97(2) ?
    C13 H13 . 0.946(18) ?
    C14 C15 . 1.4960(13) ?
    C15 H15A . 0.99(2) ?
    C15 H15B . 0.90(3) ?
    C15 H15C . 0.90(3) ?
loop_
    _geom_angle_atom_site_label_1
    _geom_angle_atom_site_label_2
    _geom_angle_atom_site_label_3
    _geom_angle_site_symmetry_1
    _geom_angle_site_symmetry_3
    _geom_angle
    _geom_angle_publ_flag
    C1 O1 C5 . . 121.54(6) ?
    C7 O3 C3 . . 115.50(6) ?
    C14 O4 C6 . . 116.40(6) ?
    O2 C1 O1 . . 117.88(7) ?
    O2 C1 C2 . . 122.06(7) ?
    O1 C1 C2 . . 120.03(7) ?
    C1 C2 C3 . . 116.25(6) ?
    C1 C2 H2A . . 105.5(10) ?
    C3 C2 H2A . . 109.5(11) ?
    C1 C2 H2B . . 108.0(11) ?
    C3 C2 H2B . . 110.0(10) ?
    H2A C2 H2B . . 107.2(13) ?
    O3 C3 C4 . . 110.32(6) ?
    O3 C3 C2 . . 112.43(7) ?
    C4 C3 C2 . . 108.75(6) ?
    O3 C3 H3 . . 103.9(9) ?
    C4 C3 H3 . . 113.5(10) ?
    C2 C3 H3 . . 107.9(10) ?
    C5 C4 C3 . . 106.52(7) ?
    C5 C4 H4B . . 111.8(11) ?
    C3 C4 H4B . . 111.7(9) ?
    C5 C4 H4A . . 107.2(11) ?
    C3 C4 H4A . . 113.3(10) ?
    H4B C4 H4A . . 106.3(16) ?
    O1 C5 C4 . . 111.60(6) ?
    O1 C5 C6 . . 108.96(6) ?
    C4 C5 C6 . . 109.77(6) ?
    O1 C5 H5 . . 105.4(9) ?
    C4 C5 H5 . . 111.4(10) ?
    C6 C5 H5 . . 109.6(8) ?
    O4 C6 C5 . . 109.68(6) ?
    O4 C6 C7 . . 107.22(6) ?
    C5 C6 C7 . . 111.54(6) ?
    O4 C6 H6 . . 108.6(9) ?
    C5 C6 H6 . . 110.4(10) ?
    C7 C6 H6 . . 109.2(8) ?
    O3 C7 C8 . . 107.98(6) ?
    O3 C7 C6 . . 108.79(6) ?
    C8 C7 C6 . . 113.48(6) ?
    O3 C7 H7 . . 112.0(9) ?
    C8 C7 H7 . . 107.9(9) ?
    C6 C7 H7 . . 106.7(8) ?
    C9 C8 C13 . . 118.91(7) ?
    C9 C8 C7 . . 120.60(7) ?
    C13 C8 C7 . . 120.43(7) ?
    C8 C9 C10 . . 120.57(8) ?
    C8 C9 H9 . . 119.9(10) ?
    C10 C9 H9 . . 119.5(10) ?
    C11 C10 C9 . . 120.18(8) ?
    C11 C10 H10 . . 118.3(12) ?
    C9 C10 H10 . . 121.4(12) ?
    C10 C11 C12 . . 119.66(8) ?
    C10 C11 H11 . . 120.5(11) ?
    C12 C11 H11 . . 119.8(11) ?
    C11 C12 C13 . . 120.14(8) ?
    C11 C12 H12 . . 121.2(10) ?
    C13 C12 H12 . . 118.5(10) ?
    C12 C13 C8 . . 120.51(8) ?
    C12 C13 H13 . . 121.4(12) ?
    C8 C13 H13 . . 118.1(12) ?
    O5 C14 O4 . . 122.70(8) ?
    O5 C14 C15 . . 126.31(7) ?
    O4 C14 C15 . . 111.00(7) ?
    C14 C15 H15A . . 111.3(17) ?
    C14 C15 H15B . . 108.9(17) ?
    H15A C15 H15B . . 111(2) ?
    C14 C15 H15C . . 106(2) ?
    H15A C15 H15C . . 110.6(19) ?
    H15B C15 H15C . . 109(2) ?
loop_
    _geom_torsion_atom_site_label_1
    _geom_torsion_atom_site_label_2
    _geom_torsion_atom_site_label_3
    _geom_torsion_atom_site_label_4
    _geom_torsion_site_symmetry_1
    _geom_torsion_site_symmetry_2
    _geom_torsion_site_symmetry_3
    _geom_torsion_site_symmetry_4
    _geom_torsion
    _geom_torsion_publ_flag
    C5 O1 C1 O2 . . . . 177.18(7) ?
    C5 O1 C1 C2 . . . . -4.92(11) ?
    O2 C1 C2 C3 . . . . -174.31(8) ?
    O1 C1 C2 C3 . . . . 7.88(11) ?
    C7 O3 C3 C4 . . . . 61.21(8) ?
    C7 O3 C3 C2 . . . . -60.37(8) ?
    C1 C2 C3 O3 . . . . 84.88(8) ?
    C1 C2 C3 C4 . . . . -37.59(9) ?
    O3 C3 C4 C5 . . . . -60.54(8) ?
    C2 C3 C4 C5 . . . . 63.20(8) ?
    C1 O1 C5 C4 . . . . 32.61(10) ?
    C1 O1 C5 C6 . . . . -88.77(8) ?
    C3 C4 C5 O1 . . . . -61.42(8) ?
    C3 C4 C5 C6 . . . . 59.49(8) ?
    C14 O4 C6 C5 . . . . -83.04(8) ?
    C14 O4 C6 C7 . . . . 155.69(6) ?
    O1 C5 C6 O4 . . . . -53.13(7) ?
    C4 C5 C6 O4 . . . . -175.62(6) ?
    O1 C5 C6 C7 . . . . 65.50(8) ?
    C4 C5 C6 C7 . . . . -56.99(8) ?
    C3 O3 C7 C8 . . . . -178.45(6) ?
    C3 O3 C7 C6 . . . . -54.89(8) ?
    O4 C6 C7 O3 . . . . 171.98(6) ?
    C5 C6 C7 O3 . . . . 51.89(8) ?
    O4 C6 C7 C8 . . . . -67.80(8) ?
    C5 C6 C7 C8 . . . . 172.11(6) ?
    O3 C7 C8 C9 . . . . 8.26(10) ?
    C6 C7 C8 C9 . . . . -112.42(8) ?
    O3 C7 C8 C13 . . . . -168.99(7) ?
    C6 C7 C8 C13 . . . . 70.34(9) ?
    C13 C8 C9 C10 . . . . 0.66(12) ?
    C7 C8 C9 C10 . . . . -176.62(8) ?
    C8 C9 C10 C11 . . . . -1.02(13) ?
    C9 C10 C11 C12 . . . . -0.05(14) ?
    C10 C11 C12 C13 . . . . 1.47(14) ?
    C11 C12 C13 C8 . . . . -1.83(13) ?
    C9 C8 C13 C12 . . . . 0.76(12) ?
    C7 C8 C13 C12 . . . . 178.05(8) ?
    C6 O4 C14 O5 . . . . -3.72(12) ?
    C6 O4 C14 C15 . . . . 175.73(7) ?
loop_
    _geom_hbond_atom_site_label_D
    _geom_hbond_atom_site_label_H
    _geom_hbond_atom_site_label_A
    _geom_hbond_site_symmetry_A
    _geom_hbond_distance_DH
    _geom_hbond_distance_HA
    _geom_hbond_distance_DA
    _geom_hbond_angle_DHA
    _geom_hbond_publ_flag
    C5 H5 O2 2_656 0.988(15) 2.398(15) 3.3563(10) 163.2(11) y
    C11 H11 O5 2_545 0.981(16) 2.531(16) 3.4986(12) 168.9(14) y
    C15 H15A O5 2_645 0.99(2) 2.43(2) 3.4048(12) 167(2) y
    C2 H2A Cg1 2_556 0.986(16) 2.714(15) 3.4619(9) 133.0(11) y
    C12 H12 Cg1 2_545 0.97(2) 2.947(18) 3.6566(10) 130.9(14) y
_iucr_refine_instructions_details
;
TITL uma23_0m in P2(1) (100K)
CELL 0.71073  10.1013   5.7749  11.2295  90.000  95.207  90.000
ZERR    2.00   0.0003   0.0002   0.0003   0.000   0.001   0.000
LATT -1
SYMM -X, 0.5+Y, -Z
SFAC C H O
UNIT 30 32 10
SIZE 0.427 0.427 0.588
L.S. 10
BOND $H
FMAP 2 2 60
MERG 4
OMIT -4 70
PLAN 20
ACTA
CONF
WGHT    0.052600    0.037900
FVAR       1.44591
O1    3    0.382181    0.662490    0.487538    11.00000    0.01095    0.01647 =
         0.01390    0.00068    0.00278    0.00286
O2    3    0.332771    0.479456    0.648901    11.00000    0.01823    0.01983 =
         0.01727    0.00404    0.00252    0.00425
O3    3    0.073979    0.882912    0.397717    11.00000    0.01069    0.01305 =
         0.01296   -0.00312    0.00023    0.00175
O4    3    0.311113    0.527211    0.253826    11.00000    0.01374    0.01170 =
         0.01465   -0.00016    0.00635    0.00091
O5    3    0.431991    0.731054    0.131342    11.00000    0.02342    0.01901 =
         0.01996    0.00480    0.01104    0.00149
C1    1    0.305777    0.635822    0.579152    11.00000    0.01086    0.01516 =
         0.01225   -0.00154    0.00077    0.00101
C2    1    0.193778    0.803309    0.594570    11.00000    0.01305    0.01684 =
         0.01204   -0.00105    0.00240    0.00343
H2A   2    0.219893    0.887034    0.669548    11.00000    0.02141
H2B   2    0.116923    0.716216    0.606946    11.00000    0.02089
C3    1    0.162678    0.976605    0.493838    11.00000    0.01177    0.01233 =
         0.01326   -0.00254    0.00066    0.00096
H3    2    0.115419    1.095505    0.523047    11.00000    0.01640
C4    1    0.292469    1.053373    0.447169    11.00000    0.01365    0.01148 =
         0.01783   -0.00222    0.00226   -0.00152
H4B   2    0.351328    1.123469    0.509085    11.00000    0.02395
H4A   2    0.280768    1.161941    0.385702    11.00000    0.02083
C5    1    0.353113    0.839916    0.396151    11.00000    0.01052    0.01264 =
         0.01447   -0.00002    0.00238   -0.00062
H5    2    0.439419    0.875424    0.365172    11.00000    0.01531
C6    1    0.257864    0.739741    0.295984    11.00000    0.01072    0.01088 =
         0.01261   -0.00037    0.00341    0.00001
H6    2    0.246045    0.845857    0.230692    11.00000    0.01483
C7    1    0.121692    0.683079    0.339822    11.00000    0.00999    0.01070 =
         0.01147   -0.00073    0.00235    0.00024
H7    2    0.135376    0.550220    0.395108    11.00000    0.01473
C8    1    0.017879    0.614118    0.240124    11.00000    0.01098    0.01156 =
         0.01158   -0.00052    0.00194   -0.00100
C9    1   -0.091276    0.756488    0.208890    11.00000    0.01346    0.01493 =
         0.01500   -0.00139   -0.00065    0.00106
H9    2   -0.098633    0.899798    0.247095    11.00000    0.01964
C10   1   -0.190361    0.687362    0.121452    11.00000    0.01617    0.02113 =
         0.01807   -0.00230   -0.00370    0.00124
H10   2   -0.267268    0.777243    0.103068    11.00000    0.02670
C11   1   -0.180089    0.476508    0.063034    11.00000    0.01771    0.02189 =
         0.01540   -0.00213   -0.00137   -0.00337
H11   2   -0.249591    0.426888    0.001600    11.00000    0.02031
C12   1   -0.070309    0.334843    0.092230    11.00000    0.01976    0.01617 =
         0.01564   -0.00345    0.00113   -0.00349
H12   2   -0.062069    0.184787    0.054383    11.00000    0.02851
C13   1    0.027162    0.401611    0.181409    11.00000    0.01529    0.01280 =
         0.01514   -0.00210    0.00105   -0.00045
H13   2    0.100926    0.305397    0.204325    11.00000    0.02690
C14   1    0.401803    0.547359    0.171951    11.00000    0.01268    0.01630 =
         0.01081   -0.00020    0.00313    0.00210
C15   1    0.456680    0.315768    0.142567    11.00000    0.02249    0.01850 =
         0.01799   -0.00172    0.00649    0.00618
H15A  2    0.492711    0.317478    0.063508    11.00000    0.04917
H15B  2    0.392374    0.209366    0.144431    11.00000    0.05611
H15C  2    0.521660    0.283779    0.201098    11.00000    0.06365
HKLF 4 1 0 1 0 - 1 0 0 0 0 1
REM  uma23_0m in P2(1) (100K)
REM R1 =  0.0267 for   3044 Fo > 4sig(Fo)  and  0.0274 for all   3105 data
REM    245 parameters refined using      1 restraints
END
WGHT      0.0526      0.0379
REM Highest difference peak  0.364,  deepest hole -0.213,  1-sigma level  0.052
Q1    1  -0.1386  0.7282  0.1628  11.00000  0.05    0.36
Q2    1   0.1869  0.7138  0.3171  11.00000  0.05    0.35
Q3    1  -0.0385  0.6884  0.2244  11.00000  0.05    0.35
Q4    1   0.0759  0.6566  0.2869  11.00000  0.05    0.34
Q5    1  -0.0203  0.3712  0.1351  11.00000  0.05    0.34
Q6    1  -0.1256  0.4009  0.0737  11.00000  0.05    0.30
Q7    1   0.3037  0.7887  0.3472  11.00000  0.05    0.30
Q8    1   0.0272  0.5011  0.2147  11.00000  0.05    0.29
Q9    1   0.2528  0.7329  0.5863  11.00000  0.05    0.27
Q10   1   0.2251  1.0208  0.4660  11.00000  0.05    0.26
Q11   1   0.3367  0.6520  0.5284  11.00000  0.05    0.21
Q12   1   0.1187  0.9279  0.4376  11.00000  0.05    0.21
Q13   1   0.1769  0.8841  0.5417  11.00000  0.05    0.20
Q14   1   0.0062  0.8829  0.4079  11.00000  0.05    0.20
Q15   1   0.3356  0.5412  0.2064  11.00000  0.05    0.19
Q16   1   0.4338  0.6466  0.1619  11.00000  0.05    0.18
Q17   1   0.3203  0.5577  0.6216  11.00000  0.05    0.18
Q18   1   0.5623  0.3403  0.1542  11.00000  0.05    0.18
Q19   1  -0.1821  0.5748  0.0932  11.00000  0.05    0.18
Q20   1   0.2768  0.6223  0.2572  11.00000  0.05    0.17
;
