# Supplementary material for: 8-O-Acetyl-8-epi-9-de­oxygoniopypyrone
Source: Acta Crystallogr Sect E Struct Rep Online. 2012 Mar 17;68(Pt 4):o1072–3. doi: 10.1107/S1600536812010483 (PMC3344029; doi:10.1107/S1600536812010483)
Supplement: Supplementary file 2 [file e-68-o1072-Isup2.hkl]

# 
# h,k,l, Fc-squared, Fo-squared, sigma(Fo-squared) and status flag 
# 
data_I
_shelx_title ' uma23_0m in P2(1) (100K)' 
_shelx_refln_list_code          4 
_shelx_F_calc_maximum       74.33 
_exptl_crystal_F_000       292.00 
_reflns_d_resolution_high  0.6197 
 
loop_ 
 _symmetry_equiv_pos_as_xyz 
 'x, y, z' 
 '-x, y+1/2, -z' 
 
_cell_length_a    10.1013 
_cell_length_b     5.7749 
_cell_length_c    11.2295 
_cell_angle_alpha  90.000 
_cell_angle_beta   95.207 
_cell_angle_gamma  90.000 
 
_shelx_F_squared_multiplier     1.000 
 
loop_ 
 _refln_index_h 
 _refln_index_k 
 _refln_index_l 
 _refln_F_squared_calc 
 _refln_F_squared_meas 
 _refln_F_squared_sigma 
 _refln_observed_status 
   1   0   0      110.93      113.92      2.45 o 
   2   0   0      166.66      153.06      1.61 o 
   3   0   0      617.76      653.07      6.43 o 
   4   0   0      491.18      492.02      4.41 o 
   5   0   0       32.40       29.56      0.34 o 
   6   0   0        5.25        5.73      0.39 o 
   7   0   0        0.71        2.90      0.23 o 
   8   0   0      339.13      348.84      3.07 o 
   9   0   0        3.37        2.91      0.18 o 
  10   0   0       62.74       63.59      1.11 o 
  11   0   0       56.21       58.03      1.76 o 
  12   0   0        6.52        6.96      0.57 o 
  13   0   0        6.18        6.66      0.56 o 
  14   0   0       19.52       19.63      1.88 o 
  15   0   0        0.46        0.41      0.83 o 
  16   0   0       20.65       22.38      1.21 o 
   1   1   0     2042.32     2007.27     14.92 o 
   2   1   0     2826.62     2751.01     17.97 o 
   3   1   0      559.91      584.77      3.49 o 
   4   1   0      419.20      448.63      2.79 o 
   5   1   0       20.07       19.55      0.25 o 
   6   1   0       84.73       91.18      0.65 o 
   7   1   0       59.67       56.37      0.45 o 
   8   1   0       29.71       28.36      0.32 o 
   9   1   0       31.96       30.92      0.38 o 
  10   1   0      355.02      348.90      3.24 o 
  11   1   0      129.31      126.70      1.67 o 
  12   1   0       20.61       19.96      0.63 o 
  13   1   0       47.58       47.61      1.15 o 
  14   1   0        6.53        6.97      0.51 o 
  15   1   0       20.08       20.33      0.93 o 
  16   1   0       20.99       21.69      0.99 o 
   0   2   0      153.17      171.42      1.39 o 
   1   2   0      403.53      426.45      2.54 o 
   2   2   0      724.73      764.84      6.29 o 
   3   2   0      691.94      746.02      4.41 o 
   4   2   0       35.66       40.07      0.31 o 
   5   2   0       61.08       57.35      0.42 o 
   6   2   0      654.96      676.84      3.70 o 
   7   2   0      400.08      369.05      2.16 o 
   8   2   0      134.01      130.22      1.07 o 
   9   2   0       26.91       24.80      0.36 o 
  10   2   0      186.95      182.68      1.77 o 
  11   2   0      133.68      134.51      1.97 o 
  12   2   0       64.64       63.47      1.32 o 
  13   2   0       35.50       33.54      0.95 o 
  14   2   0       23.40       24.16      0.84 o 
  15   2   0       14.34       16.31      0.77 o 
   1   3   0       45.92       52.58      0.41 o 
   2   3   0      123.45      139.15      0.93 o 
   3   3   0      136.83      151.39      0.98 o 
   4   3   0      309.11      337.17      1.92 o 
   5   3   0       31.79       38.00      0.32 o 
   6   3   0      141.88      143.14      0.90 o 
   7   3   0       29.18       35.58      0.41 o 
   8   3   0      185.81      168.10      1.27 o 
   9   3   0      163.06      157.39      1.68 o 
  10   3   0       34.48       30.71      0.76 o 
  11   3   0       69.96       67.30      1.24 o 
  12   3   0       32.66       32.68      0.91 o 
  13   3   0       16.18       16.55      1.15 o 
  14   3   0      103.71      103.59      2.34 o 
  15   3   0       17.77       18.23      1.10 o 
   0   4   0       29.22       31.69      0.43 o 
   1   4   0      210.59      224.55      1.36 o 
   2   4   0      271.60      295.98      1.72 o 
   3   4   0      174.02      177.48      1.19 o 
   4   4   0       55.78       54.05      0.48 o 
   5   4   0       46.84       49.41      0.47 o 
   6   4   0        6.16        5.85      0.18 o 
   7   4   0       60.88       60.44      0.61 o 
   8   4   0       67.59       67.07      0.84 o 
   9   4   0        2.47        2.31      0.23 o 
  10   4   0        4.54        5.54      0.38 o 
  11   4   0        1.16        1.28      0.33 o 
  12   4   0       48.80       47.75      1.36 o 
  13   4   0       22.89       22.82      0.81 o 
  14   4   0       42.52       48.59      1.51 o 
   1   5   0       20.92       21.56      0.30 o 
   2   5   0      120.28      112.28      0.88 o 
   3   5   0      126.31      130.24      1.03 o 
   4   5   0      452.27      439.95      2.91 o 
   5   5   0       19.32       17.52      0.32 o 
   6   5   0      176.98      174.30      1.62 o 
   7   5   0      109.38      110.00      1.17 o 
   8   5   0      114.37      112.72      1.59 o 
   9   5   0        2.03        2.46      0.26 o 
  10   5   0        6.72        6.15      0.48 o 
  11   5   0       39.15       38.87      1.03 o 
  12   5   0       40.54       41.28      1.38 o 
  13   5   0       36.04       34.53      1.17 o 
   0   6   0      104.73      106.73      1.52 o 
   1   6   0       26.44       25.56      0.43 o 
   2   6   0       43.88       41.68      0.61 o 
   3   6   0       16.94       17.82      0.40 o 
   4   6   0      110.63      108.29      1.28 o 
   5   6   0       23.91       22.47      0.54 o 
   6   6   0      215.22      211.30      2.58 o 
   7   6   0       42.28       44.06      0.85 o 
   8   6   0       10.52       12.02      0.65 o 
   9   6   0        3.69        3.89      0.48 o 
  10   6   0        3.59        3.74      0.43 o 
  11   6   0       12.14       11.51      0.67 o 
  12   6   0       16.30       16.07      0.81 o 
   1   7   0       17.17       17.71      0.52 o 
   2   7   0       37.52       35.57      0.76 o 
   3   7   0       90.64       92.08      1.39 o 
   4   7   0       11.84       12.27      0.46 o 
   5   7   0      103.43      108.10      1.77 o 
   6   7   0       20.60       21.62      0.60 o 
   7   7   0       18.59       17.73      0.55 o 
   8   7   0        3.00        2.77      0.33 o 
   9   7   0        6.14        5.32      0.56 o 
  10   7   0        0.58        0.95      0.33 o 
   0   8   0        2.73        2.90      0.53 o 
   1   8   0       15.09       16.17      0.53 o 
   2   8   0        2.45        2.48      0.28 o 
   3   8   0       46.27       47.33      0.94 o 
   4   8   0        7.82        7.96      0.47 o 
   5   8   0       10.96       10.97      0.54 o 
   6   8   0        5.07        5.16      0.36 o 
   7   8   0        1.83        1.34      0.27 o 
   8   8   0        0.38        0.59      0.27 o 
   1   9   0       33.41       35.51      0.82 o 
   2   9   0       11.67       11.42      0.48 o 
   3   9   0        8.61        8.66      0.44 o 
   4   9   0       21.96       20.96      0.81 o 
 -16   0   1        0.06        0.56      0.45 o 
 -15   0   1        3.90        4.58      0.66 o 
 -14   0   1        0.02        0.50      0.40 o 
 -13   0   1       17.23       18.05      1.16 o 
 -12   0   1       14.91       12.86      0.78 o 
 -11   0   1       16.24       17.69      0.90 o 
 -10   0   1       48.91       45.84      0.86 o 
  -9   0   1      239.36      219.62      2.39 o 
  -8   0   1       57.72       57.23      0.66 o 
  -7   0   1        2.19        3.65      0.13 o 
  -6   0   1      428.42      437.64      3.29 o 
  -5   0   1     1497.06     1560.29     12.18 o 
  -4   0   1      832.30      840.57      6.60 o 
  -3   0   1       54.65       64.36      0.68 o 
  -2   0   1       70.09       69.55      0.69 o 
  -1   0   1      641.89      602.70      5.82 o 
   0   0   1     1533.99     1143.03     32.44 o 
   1   0   1      289.57      270.77      2.28 o 
   2   0   1     5205.98     4144.66     50.95 o 
   3   0   1     2689.15     2503.13     26.38 o 
   4   0   1      371.40      361.54      2.88 o 
   5   0   1       22.74       22.35      0.36 o 
   6   0   1        2.03        2.70      0.17 o 
   7   0   1       54.22       66.64      0.66 o 
   8   0   1      388.43      368.17      3.46 o 
   9   0   1       54.05       49.69      0.68 o 
  10   0   1       92.69       86.20      1.28 o 
  11   0   1        4.31        4.77      0.42 o 
  12   0   1        7.92        6.74      1.26 o 
  13   0   1       23.75       24.34      1.16 o 
  14   0   1       27.47       27.44      1.31 o 
  15   0   1        0.19        0.51      0.45 o 
  16   0   1        7.02        7.18      0.88 o 
 -16   1   1       17.62       19.68      0.81 o 
 -15   1   1       51.45       54.66      1.31 o 
 -14   1   1       53.36       56.69      1.29 o 
 -13   1   1       16.09       16.58      0.67 o 
 -12   1   1       73.49       72.94      1.26 o 
 -11   1   1       90.88       90.87      1.23 o 
 -10   1   1      115.00      113.08      1.26 o 
  -9   1   1       38.32       35.21      0.47 o 
  -8   1   1       17.39       19.54      0.24 o 
  -7   1   1      108.03      116.76      0.81 o 
  -6   1   1       49.69       51.12      0.44 o 
  -5   1   1      161.12      172.60      1.06 o 
  -4   1   1      196.23      216.32      1.27 o 
  -3   1   1      172.80      161.81      0.99 o 
  -2   1   1       27.96       28.05      0.24 o 
  -1   1   1     1848.29     1802.33     12.03 o 
   0   1   1     2277.96     2240.70     14.36 o 
   1   1   1      777.14      777.13      4.68 o 
   2   1   1      386.50      401.86      2.32 o 
   3   1   1       17.33       14.92      0.15 o 
   4   1   1      151.80      157.74      0.96 o 
   5   1   1      623.13      692.53      4.21 o 
   6   1   1      369.17      351.39      2.07 o 
   7   1   1      103.24      101.18      0.71 o 
   8   1   1      109.01      105.40      0.83 o 
   9   1   1        5.67        5.38      0.16 o 
  10   1   1       50.07       50.52      0.68 o 
  11   1   1       29.55       27.60      0.59 o 
  12   1   1       22.02       22.35      0.69 o 
  13   1   1       16.01       16.29      0.69 o 
  14   1   1        9.39        8.85      0.58 o 
  15   1   1       53.08       54.60      2.97 o 
  16   1   1        0.51        0.93      0.42 o 
 -15   2   1       28.23       28.47      0.94 o 
 -14   2   1        4.32        4.48      0.45 o 
 -13   2   1        8.64        8.98      0.71 o 
 -12   2   1      111.73      112.88      1.72 o 
 -11   2   1      108.49      113.87      1.53 o 
 -10   2   1        2.81        4.22      0.21 o 
  -9   2   1      226.68      209.97      2.33 o 
  -8   2   1      175.23      183.83      1.27 o 
  -7   2   1      177.54      182.16      1.20 o 
  -6   2   1       29.40       29.46      0.27 o 
  -5   2   1      106.57      121.62      0.74 o 
  -4   2   1       92.59      108.46      0.71 o 
  -3   2   1      122.42      122.20      0.77 o 
  -2   2   1       39.79       43.85      0.39 o 
  -1   2   1      228.33      243.54      1.85 o 
   0   2   1      335.73      365.86      2.28 o 
   1   2   1       13.89       18.09      0.18 o 
   2   2   1      330.50      362.83      2.03 o 
   3   2   1       75.20       87.44      0.64 o 
   4   2   1      177.11      181.65      1.08 o 
   5   2   1      282.92      290.48      1.70 o 
   6   2   1       39.14       44.78      0.39 o 
   7   2   1       70.16       67.18      0.52 o 
   8   2   1      142.33      139.22      1.12 o 
   9   2   1      105.14       89.35      0.89 o 
  10   2   1      107.43       98.77      1.10 o 
  11   2   1       69.07       66.45      1.13 o 
  12   2   1       62.50       63.54      1.79 o 
  13   2   1       82.26       84.38      2.91 o 
  14   2   1       85.09       85.62      1.73 o 
  15   2   1       16.07       17.45      0.78 o 
 -15   3   1       30.42       32.53      1.20 o 
 -14   3   1       28.58       29.44      1.09 o 
 -13   3   1       39.94       43.80      1.43 o 
 -12   3   1       95.75      100.39      1.47 o 
 -11   3   1      147.90      147.21      1.68 o 
 -10   3   1       48.79       47.20      0.76 o 
  -9   3   1       15.43       14.76      0.35 o 
  -8   3   1      164.94      154.14      1.25 o 
  -7   3   1       67.06       67.69      0.56 o 
  -6   3   1       78.41       76.97      0.57 o 
  -5   3   1       34.39       29.22      0.28 o 
  -4   3   1       30.21       31.86      0.31 o 
  -3   3   1      391.37      416.10      2.33 o 
  -2   3   1       91.52       99.72      0.68 o 
  -1   3   1      179.53      210.89      1.59 o 
   0   3   1       87.82      102.05      0.67 o 
   1   3   1       23.52       28.57      0.25 o 
   2   3   1       63.26       70.79      0.50 o 
   3   3   1      143.38      154.63      0.94 o 
   4   3   1       50.20       48.63      0.38 o 
   5   3   1       93.02       94.22      0.69 o 
   6   3   1       47.66       42.22      0.41 o 
   7   3   1      101.29      107.82      0.94 o 
   8   3   1       74.04       80.25      0.80 o 
   9   3   1       46.22       41.27      0.58 o 
  10   3   1        0.72        0.58      0.17 o 
  11   3   1        9.44        9.47      0.53 o 
  12   3   1       29.55       28.98      0.85 o 
  13   3   1       43.99       46.75      1.17 o 
  14   3   1       34.14       35.28      1.04 o 
  15   3   1       38.32       42.90      1.52 o 
 -14   4   1        1.71        1.89      0.37 o 
 -13   4   1       86.50       90.71      1.87 o 
 -12   4   1       56.10       52.55      1.24 o 
 -11   4   1        8.54        8.49      0.70 o 
 -10   4   1       24.16       25.40      0.69 o 
  -9   4   1       37.97       35.62      0.64 o 
  -8   4   1       32.96       33.87      0.51 o 
  -7   4   1       81.78       75.90      0.72 o 
  -6   4   1      309.93      291.57      1.98 o 
  -5   4   1       87.42       87.04      0.70 o 
  -4   4   1      220.16      215.72      1.46 o 
  -3   4   1       53.16       54.89      0.47 o 
  -2   4   1       74.22       71.19      0.53 o 
  -1   4   1       32.91       30.82      0.30 o 
   0   4   1      120.18      118.91      0.78 o 
   1   4   1      139.33      135.64      0.90 o 
   2   4   1      699.42      681.77      3.80 o 
   3   4   1      195.99      194.25      1.29 o 
   4   4   1       68.90       73.62      0.58 o 
   5   4   1        3.14        3.19      0.14 o 
   6   4   1       30.60       31.32      0.39 o 
   7   4   1       49.04       49.10      0.58 o 
   8   4   1       89.19       90.98      0.96 o 
   9   4   1       15.54       15.00      0.43 o 
  10   4   1       14.74       13.68      0.55 o 
  11   4   1       33.42       33.02      0.90 o 
  12   4   1       25.75       27.55      0.85 o 
  13   4   1       48.06       52.38      1.26 o 
  14   4   1       23.82       24.39      1.09 o 
 -13   5   1       36.49       40.16      1.25 o 
 -12   5   1       24.10       25.08      1.62 o 
 -11   5   1       62.38       64.51      1.40 o 
 -10   5   1        6.91        5.92      0.43 o 
  -9   5   1       18.26       18.55      0.60 o 
  -8   5   1       88.80       88.36      1.30 o 
  -7   5   1        5.79        6.32      0.28 o 
  -6   5   1       44.84       43.06      0.57 o 
  -5   5   1       27.99       26.17      0.38 o 
  -4   5   1       14.24       14.75      0.26 o 
  -3   5   1       38.93       40.46      0.45 o 
  -2   5   1      126.92      120.78      0.96 o 
  -1   5   1      360.41      350.09      2.44 o 
   0   5   1      203.59      201.92      1.46 o 
   1   5   1       66.15       61.31      0.60 o 
   2   5   1      324.12      322.37      2.31 o 
   3   5   1      245.94      245.85      1.88 o 
   4   5   1      115.60      113.97      1.05 o 
   5   5   1       95.29       92.69      0.91 o 
   6   5   1      132.89      125.53      1.15 o 
   7   5   1       19.88       19.64      0.36 o 
   8   5   1       51.49       52.73      1.00 o 
   9   5   1        6.77        6.00      0.40 o 
  10   5   1       12.22       11.94      0.55 o 
  11   5   1        7.95        7.94      0.49 o 
  12   5   1       19.19       21.99      0.78 o 
  13   5   1        0.01        0.08      0.29 o 
 -12   6   1        6.74        7.44      0.70 o 
 -11   6   1       20.56       21.01      0.78 o 
 -10   6   1        7.12        6.78      0.74 o 
  -9   6   1       35.78       35.39      0.94 o 
  -8   6   1       95.80       95.39      1.43 o 
  -7   6   1       18.32       17.19      0.52 o 
  -6   6   1       83.97       85.06      1.29 o 
  -5   6   1      115.16      116.24      1.51 o 
  -4   6   1       84.16       86.50      1.30 o 
  -3   6   1        4.30        3.94      0.22 o 
  -2   6   1       40.08       39.16      0.67 o 
  -1   6   1       69.47       68.80      0.78 o 
   0   6   1       41.59       41.28      0.56 o 
   1   6   1      253.83      246.49      2.06 o 
   2   6   1        1.70        1.87      0.16 o 
   3   6   1       59.59       57.07      0.71 o 
   4   6   1       91.70       94.42      1.05 o 
   5   6   1       54.51       54.17      0.75 o 
   6   6   1       54.33       53.79      0.75 o 
   7   6   1        7.28        7.54      0.48 o 
   8   6   1        6.46        5.15      0.36 o 
   9   6   1       39.63       42.54      1.04 o 
  10   6   1        1.68        2.16      0.33 o 
  11   6   1        2.51        2.83      0.37 o 
  12   6   1       26.34       28.13      0.90 o 
 -10   7   1       14.23       13.95      0.71 o 
  -9   7   1       56.03       57.95      1.21 o 
  -8   7   1        6.13        5.72      0.37 o 
  -7   7   1        3.04        3.32      0.30 o 
  -6   7   1       56.85       60.22      1.12 o 
  -5   7   1       24.77       24.95      0.73 o 
  -4   7   1      226.27      230.01      2.81 o 
  -3   7   1       25.93       27.71      0.66 o 
  -2   7   1       46.50       47.21      0.89 o 
  -1   7   1       61.77       62.97      1.07 o 
   0   7   1       32.11       29.97      0.80 o 
   1   7   1       20.39       19.91      0.49 o 
   2   7   1       33.05       32.57      0.72 o 
   3   7   1        8.67        8.67      0.47 o 
   4   7   1       17.87       17.23      0.52 o 
   5   7   1       40.52       41.47      0.84 o 
   6   7   1       39.62       39.85      0.78 o 
   7   7   1        3.58        3.47      0.33 o 
   8   7   1        2.74        2.47      0.30 o 
   9   7   1       18.42       18.58      0.69 o 
  10   7   1        4.85        4.92      0.47 o 
  -8   8   1       38.83       41.07      1.00 o 
  -7   8   1       25.83       27.35      0.72 o 
  -6   8   1       37.04       36.81      0.90 o 
  -5   8   1       25.65       27.32      0.70 o 
  -4   8   1       15.75       16.66      0.55 o 
  -3   8   1       18.28       18.88      0.58 o 
  -2   8   1        1.07        1.28      0.24 o 
  -1   8   1        5.76        6.42      0.37 o 
   0   8   1        8.04        8.21      0.43 o 
   1   8   1        2.68        3.06      0.29 o 
   2   8   1        8.96        8.65      0.41 o 
   3   8   1        8.04        8.27      0.41 o 
   4   8   1       14.72       15.10      0.52 o 
   5   8   1       12.22       12.91      0.49 o 
   6   8   1       28.99       28.55      0.72 o 
   7   8   1        3.25        2.82      0.34 o 
   8   8   1        1.58        1.65      0.32 o 
  -4   9   1       46.79       45.79      0.95 o 
  -3   9   1       14.52       14.83      0.63 o 
  -2   9   1       17.47       15.43      0.55 o 
  -1   9   1        2.95        3.15      0.31 o 
   0   9   1       44.76       45.83      0.94 o 
   1   9   1        0.61        0.44      0.23 o 
   2   9   1       13.74       13.73      0.52 o 
   3   9   1       83.89       86.40      1.40 o 
   4   9   1       18.36       19.89      0.61 o 
 -16   0   2       11.85       11.87      0.97 o 
 -15   0   2       13.33       15.08      1.31 o 
 -14   0   2       45.10       44.88      1.58 o 
 -13   0   2       66.53       71.83      5.67 o 
 -12   0   2       27.49       27.13      0.91 o 
 -11   0   2       94.98       88.03      1.60 o 
 -10   0   2      241.07      231.58      2.97 o 
  -9   0   2      240.13      218.58      2.43 o 
  -8   0   2        0.30        0.94      0.11 o 
  -7   0   2       26.95       20.02      0.28 o 
  -6   0   2        3.21        2.65      0.14 o 
  -5   0   2      246.33      270.15      2.18 o 
  -4   0   2     1817.48     1870.36     14.55 o 
  -3   0   2      319.34      343.65      2.87 o 
  -2   0   2     5524.21     4543.94     50.27 o 
  -1   0   2      623.01      629.98      6.32 o 
   0   0   2       22.90       26.10      0.60 o 
   1   0   2       14.51       13.23      0.30 o 
   2   0   2     1181.58     1193.98      9.83 o 
   3   0   2      371.11      395.69      3.23 o 
   4   0   2        7.85        6.99      0.22 o 
   5   0   2       52.05       47.99      0.57 o 
   6   0   2       86.89       85.30      0.96 o 
   7   0   2      404.96      402.86      3.38 o 
   8   0   2       92.32       86.39      0.98 o 
   9   0   2      263.97      240.40      2.94 o 
  10   0   2      291.13      283.41      3.13 o 
  11   0   2        0.00       -0.04      0.23 o 
  12   0   2        4.53        3.79      0.45 o 
  13   0   2        0.02        0.02      0.34 o 
  14   0   2        5.74        6.25      0.78 o 
  15   0   2        1.08        1.27      0.52 o 
 -16   1   2        5.23        4.67      0.49 o 
 -15   1   2       23.21       25.02      1.12 o 
 -14   1   2       31.78       34.26      1.43 o 
 -13   1   2       54.90       53.49      1.19 o 
 -12   1   2       31.01       30.48      0.75 o 
 -11   1   2        7.67        7.40      0.36 o 
 -10   1   2      374.79      357.65      3.47 o 
  -9   1   2       86.45       76.16      0.74 o 
  -8   1   2       65.90       64.63      0.53 o 
  -7   1   2      243.30      258.52      1.42 o 
  -6   1   2       51.96       51.75      0.33 o 
  -5   1   2      529.26      542.67      2.99 o 
  -4   1   2       67.55       79.43      0.52 o 
  -3   1   2     1828.13     1837.29     12.50 o 
  -2   1   2      805.40      829.49      5.36 o 
  -1   1   2     1652.08     1699.51     10.72 o 
   0   1   2     3991.15     3758.64     40.84 o 
   1   1   2     1967.41     1880.01     11.30 o 
   2   1   2      404.43      417.07      2.29 o 
   3   1   2      476.04      499.06      2.68 o 
   4   1   2      319.54      332.13      1.95 o 
   5   1   2       88.26       95.09      0.68 o 
   6   1   2      214.00      213.75      1.34 o 
   7   1   2      417.34      388.37      2.54 o 
   8   1   2      583.13      562.61      3.70 o 
   9   1   2       28.83       28.04      0.35 o 
  10   1   2       26.89       26.51      0.41 o 
  11   1   2        1.41        0.89      0.17 o 
  12   1   2       14.17       13.49      0.59 o 
  13   1   2       23.01       22.64      0.87 o 
  14   1   2       13.97       14.35      0.70 o 
  15   1   2       10.93       10.27      0.65 o 
 -15   2   2        6.57        7.06      0.88 o 
 -14   2   2       15.79       14.41      0.67 o 
 -13   2   2       10.56        9.94      0.50 o 
 -12   2   2      141.64      139.34      2.02 o 
 -11   2   2      154.83      151.81      1.97 o 
 -10   2   2       22.90       19.34      0.38 o 
  -9   2   2      100.46       91.28      0.84 o 
  -8   2   2        1.51        1.65      0.14 o 
  -7   2   2       38.73       37.81      0.36 o 
  -6   2   2        2.75        2.50      0.08 o 
  -5   2   2      180.13      184.03      1.13 o 
  -4   2   2      797.41      846.53      4.56 o 
  -3   2   2     1129.34     1230.74      7.13 o 
  -2   2   2      126.77      154.92      1.01 o 
  -1   2   2      818.50      887.27      5.07 o 
   0   2   2       16.58       18.27      0.17 o 
   1   2   2      277.44      308.99      1.79 o 
   2   2   2       21.57       26.16      0.28 o 
   3   2   2      631.05      698.92      3.89 o 
   4   2   2      703.18      774.29      4.28 o 
   5   2   2       44.35       44.60      0.35 o 
   6   2   2      184.05      173.50      1.10 o 
   7   2   2      133.58      127.21      0.94 o 
   8   2   2       63.30       56.86      0.55 o 
   9   2   2       72.35       68.98      0.74 o 
  10   2   2       82.20       80.28      0.95 o 
  11   2   2      150.39      146.50      1.80 o 
  12   2   2       28.07       27.87      0.85 o 
  13   2   2       47.83       47.15      1.43 o 
  14   2   2       39.93       41.17      1.16 o 
  15   2   2       62.08       64.31      1.55 o 
 -15   3   2       16.06       16.41      0.83 o 
 -14   3   2        0.31        0.26      0.34 o 
 -13   3   2       13.22       14.47      0.87 o 
 -12   3   2       68.65       69.49      1.26 o 
 -11   3   2        9.63       10.46      0.45 o 
 -10   3   2       14.16       15.61      0.41 o 
  -9   3   2      115.36      109.36      1.17 o 
  -8   3   2      258.83      249.12      1.99 o 
  -7   3   2      106.39       97.17      0.79 o 
  -6   3   2       17.85       19.40      0.24 o 
  -5   3   2       77.58       63.68      0.50 o 
  -4   3   2      134.97      152.23      0.93 o 
  -3   3   2      100.46      105.01      0.71 o 
  -2   3   2     1206.29     1373.40      8.39 o 
  -1   3   2      418.27      469.98      3.11 o 
   0   3   2      308.52      349.32      2.40 o 
   1   3   2      451.08      494.55      2.96 o 
   2   3   2       42.98       52.56      0.41 o 
   3   3   2        7.81        9.23      0.14 o 
   4   3   2       26.69       28.49      0.26 o 
   5   3   2      250.16      242.74      1.45 o 
   6   3   2       49.83       46.95      0.44 o 
   7   3   2       39.63       33.80      0.37 o 
   8   3   2       99.79       86.90      0.84 o 
   9   3   2       47.97       41.73      0.57 o 
  10   3   2       64.05       61.49      1.07 o 
  11   3   2      127.88      123.39      1.88 o 
  12   3   2       52.16       50.22      1.07 o 
  13   3   2       37.80       40.33      1.11 o 
  14   3   2      100.09      100.51      2.30 o 
  15   3   2       33.05       34.56      1.31 o 
 -14   4   2        6.76        6.48      0.54 o 
 -13   4   2       58.34       59.32      1.21 o 
 -12   4   2        1.74        2.46      0.44 o 
 -11   4   2       89.40       89.52      1.65 o 
 -10   4   2       27.19       26.61      0.65 o 
  -9   4   2       16.00       15.88      0.40 o 
  -8   4   2       27.93       24.28      0.43 o 
  -7   4   2       26.70       23.93      0.37 o 
  -6   4   2      166.26      150.20      1.26 o 
  -5   4   2      185.56      194.90      1.51 o 
  -4   4   2      180.53      166.40      1.19 o 
  -3   4   2       27.54       31.50      0.42 o 
  -2   4   2       95.59      118.75      0.91 o 
  -1   4   2      308.63      307.24      1.89 o 
   0   4   2      146.26      155.68      1.01 o 
   1   4   2       51.02       52.24      0.46 o 
   2   4   2      267.52      264.52      1.72 o 
   3   4   2      588.02      586.51      3.54 o 
   4   4   2      519.56      513.95      3.16 o 
   5   4   2      180.19      165.03      1.25 o 
   6   4   2       45.31       40.58      0.48 o 
   7   4   2       46.86       45.35      0.54 o 
   8   4   2       57.50       53.71      0.72 o 
   9   4   2       33.47       30.01      0.54 o 
  10   4   2        3.23        3.19      0.25 o 
  11   4   2       92.30       94.98      1.72 o 
  12   4   2       13.51       13.95      0.62 o 
  13   4   2       49.36       51.84      1.52 o 
  14   4   2       66.35       68.68      1.51 o 
 -13   5   2        6.00        5.15      0.68 o 
 -12   5   2       29.90       29.63      1.06 o 
 -11   5   2       27.69       28.78      0.86 o 
 -10   5   2       47.50       51.12      0.96 o 
  -9   5   2       15.13       16.16      0.45 o 
  -8   5   2       49.63       51.26      0.83 o 
  -7   5   2       27.05       27.58      0.48 o 
  -6   5   2      110.44      101.82      1.01 o 
  -5   5   2        8.68        9.68      0.24 o 
  -4   5   2       17.80       15.27      0.37 o 
  -3   5   2       49.16       50.49      0.56 o 
  -2   5   2       10.61       11.49      0.24 o 
  -1   5   2       53.32       60.16      0.61 o 
   0   5   2      101.70      101.71      0.89 o 
   1   5   2      488.45      471.26      3.35 o 
   2   5   2      665.05      671.84      4.77 o 
   3   5   2       12.59       14.45      0.29 o 
   4   5   2      180.56      176.65      1.47 o 
   5   5   2      103.11       98.78      0.92 o 
   6   5   2      158.96      159.37      1.38 o 
   7   5   2       12.57       13.21      0.33 o 
   8   5   2        8.89        8.01      0.39 o 
   9   5   2       46.62       44.56      1.33 o 
  10   5   2        3.79        3.53      0.35 o 
  11   5   2       28.22       30.63      0.95 o 
  12   5   2       29.81       31.44      1.03 o 
  13   5   2       14.81       16.13      0.85 o 
 -12   6   2        0.27        0.29      0.33 o 
 -11   6   2       18.56       19.46      0.85 o 
 -10   6   2        8.99        7.76      0.47 o 
  -9   6   2       60.38       61.54      1.68 o 
  -8   6   2       51.37       51.23      0.87 o 
  -7   6   2       44.18       43.58      0.84 o 
  -6   6   2       46.69       47.18      0.81 o 
  -5   6   2       63.87       62.68      0.84 o 
  -4   6   2       11.75       10.06      0.28 o 
  -3   6   2       60.59       61.46      0.96 o 
  -2   6   2       10.07        8.97      0.26 o 
  -1   6   2       37.39       36.38      0.59 o 
   0   6   2      130.76      127.97      1.24 o 
   1   6   2      140.91      135.47      1.30 o 
   2   6   2       98.28       95.74      1.01 o 
   3   6   2       41.38       38.29      0.55 o 
   4   6   2      115.73      117.19      1.18 o 
   5   6   2       20.35       21.61      0.45 o 
   6   6   2       38.96       41.31      0.81 o 
   7   6   2       11.56       12.09      0.40 o 
   8   6   2       34.32       33.67      0.78 o 
   9   6   2        8.64        8.32      0.95 o 
  10   6   2        5.54        4.06      0.38 o 
  11   6   2       27.65       28.62      0.86 o 
  12   6   2       24.57       24.82      0.82 o 
 -10   7   2       49.81       56.11      1.21 o 
  -9   7   2      130.58      135.28      2.12 o 
  -8   7   2       12.30       11.31      0.48 o 
  -7   7   2        6.76        6.41      0.37 o 
  -6   7   2       69.89       73.33      1.22 o 
  -5   7   2       60.63       58.84      1.04 o 
  -4   7   2      151.25      156.41      1.90 o 
  -3   7   2        7.92        8.23      0.32 o 
  -2   7   2       10.12        9.63      0.32 o 
  -1   7   2        9.96       10.42      0.44 o 
   0   7   2       27.30       25.20      0.55 o 
   1   7   2       42.00       42.38      0.82 o 
   2   7   2       43.34       43.50      0.70 o 
   3   7   2        2.93        3.33      0.24 o 
   4   7   2        4.60        4.47      0.28 o 
   5   7   2       18.69       18.68      0.47 o 
   6   7   2       13.09       12.78      0.45 o 
   7   7   2       72.25       74.72      1.32 o 
   8   7   2        2.46        2.13      0.29 o 
   9   7   2        0.03        0.17      0.24 o 
  10   7   2        1.93        1.88      0.32 o 
  -8   8   2       29.38       33.19      0.80 o 
  -7   8   2        1.69        1.91      0.29 o 
  -6   8   2        4.81        4.99      0.48 o 
  -5   8   2       13.67       13.73      0.51 o 
  -4   8   2        5.35        4.74      0.34 o 
  -3   8   2       30.37       30.22      0.72 o 
  -2   8   2        2.74        2.73      0.28 o 
  -1   8   2        0.57        0.10      0.18 o 
   0   8   2       23.45       22.86      0.61 o 
   1   8   2       27.84       27.77      0.68 o 
   2   8   2        4.03        3.31      0.34 o 
   3   8   2       12.10       11.36      0.50 o 
   4   8   2       35.42       34.48      0.76 o 
   5   8   2       18.79       17.65      0.54 o 
   6   8   2       55.46       56.33      1.10 o 
   7   8   2        7.14        6.45      0.39 o 
  -3   9   2        4.43        3.49      0.32 o 
  -2   9   2       12.25       13.35      0.50 o 
  -1   9   2       11.93       11.32      0.47 o 
   0   9   2        0.28        0.32      0.23 o 
   1   9   2        3.33        3.33      0.32 o 
   2   9   2       68.45       71.47      1.29 o 
   3   9   2       17.07       17.85      0.86 o 
 -16   0   3        2.49        3.21      0.63 o 
 -15   0   3      183.04      195.58      4.34 o 
 -14   0   3       10.33        9.37      1.33 o 
 -13   0   3      252.74      258.92      4.30 o 
 -12   0   3       15.23       14.73      0.67 o 
 -11   0   3      123.36      112.30      2.19 o 
 -10   0   3      149.70      133.89      2.11 o 
  -9   0   3      236.20      230.34      3.39 o 
  -8   0   3       20.86       26.04      0.48 o 
  -7   0   3      831.25      851.13      6.35 o 
  -6   0   3        0.73        0.39      0.08 o 
  -5   0   3      330.45      376.79      2.85 o 
  -4   0   3        2.18        2.62      0.11 o 
  -3   0   3     1648.72     1655.04     13.32 o 
  -2   0   3     1951.28     1992.21     16.46 o 
  -1   0   3      122.61      124.86      1.29 o 
   0   0   3     1298.59     1326.94     21.12 o 
   1   0   3     1826.02     1750.15     17.09 o 
   2   0   3      356.56      374.04      3.42 o 
   3   0   3      832.26      843.33      6.59 o 
   4   0   3       66.96       61.35      0.66 o 
   5   0   3      790.81      850.05      6.79 o 
   6   0   3      170.86      164.55      1.56 o 
   7   0   3       86.52       78.49      0.95 o 
   8   0   3      113.21      102.10      1.21 o 
   9   0   3       14.85       12.96      0.37 o 
  10   0   3        1.59        1.15      0.17 o 
  11   0   3       14.23       13.15      0.48 o 
  12   0   3       12.17       11.54      0.79 o 
  13   0   3        0.18       -0.03      0.34 o 
  14   0   3        0.03        0.14      0.39 o 
  15   0   3        2.07        1.80      0.53 o 
 -16   1   3       12.84       14.71      0.83 o 
 -15   1   3        8.00        8.34      0.63 o 
 -14   1   3       50.32       52.74      1.23 o 
 -13   1   3       41.99       41.06      1.16 o 
 -12   1   3       31.81       29.84      0.68 o 
 -11   1   3      120.63      123.05      1.45 o 
 -10   1   3       62.58       57.84      0.81 o 
  -9   1   3        9.39        8.27      0.19 o 
  -8   1   3      160.86      162.86      1.24 o 
  -7   1   3      216.82      216.91      1.29 o 
  -6   1   3       81.28       87.21      0.52 o 
  -5   1   3     1296.74     1345.42      7.74 o 
  -4   1   3      767.49      834.76      4.80 o 
  -3   1   3      578.53      635.48      3.82 o 
  -2   1   3      498.77      537.63      3.12 o 
  -1   1   3      998.88     1053.41      7.58 o 
   0   1   3     1013.50     1038.21      7.55 o 
   1   1   3      142.60      155.26      1.08 o 
   2   1   3     1610.79     1670.39      9.95 o 
   3   1   3     2812.58     2835.42     16.32 o 
   4   1   3       36.86       34.62      0.27 o 
   5   1   3      192.19      175.80      1.09 o 
   6   1   3      335.85      329.73      2.17 o 
   7   1   3        5.84        7.62      0.16 o 
   8   1   3       25.12       23.84      0.32 o 
   9   1   3       26.80       25.49      0.35 o 
  10   1   3       37.09       34.39      0.50 o 
  11   1   3        0.93        0.66      0.16 o 
  12   1   3       33.85       30.62      0.88 o 
  13   1   3       41.50       41.99      1.12 o 
  14   1   3       13.68       14.07      0.68 o 
  15   1   3        6.14        7.08      0.54 o 
 -15   2   3       11.30       11.21      0.64 o 
 -14   2   3       42.37       43.24      1.11 o 
 -13   2   3       19.66       20.54      0.72 o 
 -12   2   3        3.02        2.25      0.31 o 
 -11   2   3       23.04       20.18      0.58 o 
 -10   2   3       84.07       86.03      1.16 o 
  -9   2   3      133.69      130.65      1.09 o 
  -8   2   3       73.63       73.45      0.80 o 
  -7   2   3      176.09      186.00      1.36 o 
  -6   2   3       41.93       41.46      0.33 o 
  -5   2   3      119.68      111.06      0.77 o 
  -4   2   3       53.92       69.72      0.51 o 
  -3   2   3      363.70      394.85      2.26 o 
  -2   2   3      814.35      911.83      5.31 o 
  -1   2   3      501.76      529.29      3.16 o 
   0   2   3      310.88      329.95      1.98 o 
   1   2   3      673.04      714.54      4.22 o 
   2   2   3      102.18      101.67      0.67 o 
   3   2   3      294.79      306.43      1.84 o 
   4   2   3      487.10      520.02      2.97 o 
   5   2   3      105.08      117.07      0.77 o 
   6   2   3       18.60       15.60      0.26 o 
   7   2   3      143.95      140.88      1.08 o 
   8   2   3      153.49      141.33      1.14 o 
   9   2   3       69.88       67.40      0.68 o 
  10   2   3       41.00       41.01      0.65 o 
  11   2   3        8.74        9.94      0.37 o 
  12   2   3        2.58        2.64      0.34 o 
  13   2   3       13.96       14.16      0.64 o 
  14   2   3       19.66       21.33      0.81 o 
  15   2   3        0.58        0.45      0.31 o 
 -15   3   3       18.94       20.63      0.82 o 
 -14   3   3       27.03       27.53      0.90 o 
 -13   3   3       13.30       13.11      0.62 o 
 -12   3   3       18.95       21.16      0.96 o 
 -11   3   3       34.33       36.85      0.82 o 
 -10   3   3       64.34       65.30      0.96 o 
  -9   3   3       12.93       13.77      0.33 o 
  -8   3   3       80.99       83.32      0.85 o 
  -7   3   3      417.33      394.14      2.91 o 
  -6   3   3       89.81       94.49      0.88 o 
  -5   3   3      105.25      104.22      0.77 o 
  -4   3   3       50.47       48.50      0.39 o 
  -3   3   3       83.43       83.17      0.69 o 
  -2   3   3      531.83      602.71      4.16 o 
  -1   3   3      303.14      316.63      1.98 o 
   0   3   3       78.36       84.21      0.63 o 
   1   3   3      337.35      358.94      1.97 o 
   2   3   3      130.60      151.60      0.90 o 
   3   3   3      116.93      105.21      0.68 o 
   4   3   3       26.16       25.67      0.24 o 
   5   3   3       13.60       18.44      0.23 o 
   6   3   3       69.03       63.54      0.55 o 
   7   3   3       80.88       73.94      0.65 o 
   8   3   3       55.05       48.28      0.52 o 
   9   3   3        9.56        9.01      0.29 o 
  10   3   3       49.36       51.82      0.92 o 
  11   3   3       21.61       21.83      0.58 o 
  12   3   3       25.37       26.68      0.84 o 
  13   3   3       25.92       25.23      0.85 o 
  14   3   3       61.25       60.84      1.43 o 
 -14   4   3        1.38        1.45      0.37 o 
 -13   4   3        3.75        4.35      0.54 o 
 -12   4   3       15.26       14.68      0.58 o 
 -11   4   3       22.94       23.34      1.14 o 
 -10   4   3       28.70       29.34      0.69 o 
  -9   4   3        0.37        0.05      0.13 o 
  -8   4   3       90.83       84.07      0.90 o 
  -7   4   3        8.88        7.84      0.22 o 
  -6   4   3       20.75       18.70      0.32 o 
  -5   4   3      107.92      108.89      0.96 o 
  -4   4   3       12.63       13.77      0.25 o 
  -3   4   3      246.46      247.38      2.43 o 
  -2   4   3       28.30       24.79      0.29 o 
  -1   4   3       78.00       73.90      0.56 o 
   0   4   3       16.72       15.50      0.22 o 
   1   4   3       43.07       39.25      0.42 o 
   2   4   3       43.99       45.68      0.42 o 
   3   4   3       74.92       77.61      0.66 o 
   4   4   3       42.12       43.30      0.46 o 
   5   4   3      221.69      210.21      1.49 o 
   6   4   3      131.53      136.71      1.11 o 
   7   4   3       38.90       32.14      0.44 o 
   8   4   3        0.89        0.78      0.12 o 
   9   4   3       53.22       51.84      0.75 o 
  10   4   3       45.96       43.78      0.84 o 
  11   4   3       41.21       42.37      0.86 o 
  12   4   3       18.52       17.87      0.69 o 
  13   4   3        6.59        6.31      0.64 o 
  14   4   3       73.26       74.87      1.74 o 
 -13   5   3       14.54       13.75      0.61 o 
 -12   5   3        4.08        4.00      0.43 o 
 -11   5   3       73.09       76.06      1.39 o 
 -10   5   3       19.42       17.81      0.61 o 
  -9   5   3       22.80       22.97      0.58 o 
  -8   5   3       69.94       73.03      1.03 o 
  -7   5   3       89.63       86.04      1.00 o 
  -6   5   3       10.20        9.53      0.26 o 
  -5   5   3      104.83       96.83      0.99 o 
  -4   5   3       28.71       24.11      0.43 o 
  -3   5   3       31.62       31.49      0.41 o 
  -2   5   3       41.29       42.79      0.50 o 
  -1   5   3        9.53        6.86      0.19 o 
   0   5   3      219.48      194.06      1.53 o 
   1   5   3      204.87      188.87      1.49 o 
   2   5   3      255.19      263.07      2.04 o 
   3   5   3       94.31       91.81      0.90 o 
   4   5   3      177.48      164.64      1.47 o 
   5   5   3       42.56       39.86      0.52 o 
   6   5   3        2.48        3.08      0.23 o 
   7   5   3        6.68        6.84      0.34 o 
   8   5   3       17.32       17.62      0.44 o 
   9   5   3       11.47       11.38      0.40 o 
  10   5   3       79.69       83.85      1.23 o 
  11   5   3       17.86       19.22      0.67 o 
  12   5   3        0.64        0.67      0.43 o 
  13   5   3        5.12        5.33      0.78 o 
 -12   6   3        9.88        9.36      0.76 o 
 -11   6   3       20.43       20.10      0.70 o 
 -10   6   3       37.12       38.49      0.93 o 
  -9   6   3      349.25      356.58      4.04 o 
  -8   6   3       22.46       22.32      0.59 o 
  -7   6   3       10.34       10.43      0.36 o 
  -6   6   3       12.60       13.32      0.38 o 
  -5   6   3       30.64       29.81      0.62 o 
  -4   6   3       20.96       21.86      0.43 o 
  -3   6   3        8.97        9.45      0.34 o 
  -2   6   3       12.67       12.30      0.29 o 
  -1   6   3       95.11       87.94      0.95 o 
   0   6   3        7.44        7.52      0.24 o 
   1   6   3       69.43       66.53      0.78 o 
   2   6   3       67.64       66.49      0.78 o 
   3   6   3       62.99       62.13      0.75 o 
   4   6   3       10.65       11.89      0.33 o 
   5   6   3       33.77       35.05      0.85 o 
   6   6   3        4.38        4.82      0.35 o 
   7   6   3       37.51       39.42      0.71 o 
   8   6   3       10.56       10.71      0.41 o 
   9   6   3       32.59       34.40      0.79 o 
  10   6   3        7.89        7.78      0.61 o 
  11   6   3        5.90        6.02      0.58 o 
 -10   7   3       28.83       29.93      0.83 o 
  -9   7   3       10.68       11.22      0.57 o 
  -8   7   3      160.24      167.87      2.20 o 
  -7   7   3       10.75       10.37      0.44 o 
  -6   7   3       63.66       64.84      1.10 o 
  -5   7   3       11.76       11.17      0.42 o 
  -4   7   3       29.99       30.25      0.59 o 
  -3   7   3       32.44       33.67      0.62 o 
  -2   7   3        1.58        1.99      0.20 o 
  -1   7   3       10.93       10.76      0.35 o 
   0   7   3       39.37       40.73      0.74 o 
   1   7   3        6.24        5.63      0.27 o 
   2   7   3        1.15        1.25      0.17 o 
   3   7   3        0.74        0.82      0.16 o 
   4   7   3       19.34       18.55      0.44 o 
   5   7   3        7.60        8.43      0.32 o 
   6   7   3       26.93       26.59      0.70 o 
   7   7   3       19.25       20.53      0.56 o 
   8   7   3       37.99       41.64      1.62 o 
   9   7   3       20.34       21.88      0.94 o 
  10   7   3        4.37        3.77      0.56 o 
  -8   8   3       35.89       35.69      0.87 o 
  -7   8   3        6.83        7.48      0.52 o 
  -6   8   3       11.27       11.49      0.46 o 
  -5   8   3        4.69        4.60      0.38 o 
  -4   8   3        0.79        1.00      0.23 o 
  -3   8   3       71.39       75.16      1.44 o 
  -2   8   3       50.33       53.18      1.03 o 
  -1   8   3       34.85       34.78      0.69 o 
   0   8   3       20.52       21.16      0.52 o 
   1   8   3       18.48       18.44      0.48 o 
   2   8   3       85.25       86.33      1.22 o 
   3   8   3       69.45       69.78      1.05 o 
   4   8   3       26.82       25.36      0.77 o 
   5   8   3       21.42       20.73      0.70 o 
   6   8   3       28.94       25.72      1.00 o 
   7   8   3       18.07       19.11      0.90 o 
  -3   9   3        0.73        0.43      0.31 o 
  -2   9   3       10.47       10.76      0.60 o 
  -1   9   3       34.72       39.40      1.01 o 
   0   9   3       19.53       18.31      0.82 o 
   1   9   3       34.96       35.01      0.95 o 
   2   9   3       75.07       77.75      1.66 o 
   3   9   3       24.69       25.08      0.80 o 
 -16   0   4        7.67        8.42      1.09 o 
 -15   0   4      156.04      160.48      3.76 o 
 -14   0   4       54.25       52.84      2.36 o 
 -13   0   4       76.48       77.57      2.12 o 
 -12   0   4        1.51        1.36      0.39 o 
 -11   0   4        0.38        0.71      0.31 o 
 -10   0   4       90.20       78.68      2.01 o 
  -9   0   4       88.05       89.74      1.14 o 
  -8   0   4      120.30      117.21      1.38 o 
  -7   0   4        0.98        2.09      0.12 o 
  -6   0   4       52.99       48.20      0.48 o 
  -5   0   4        7.31        7.66      0.15 o 
  -4   0   4       13.34       14.55      0.18 o 
  -3   0   4       29.52       26.52      0.28 o 
  -2   0   4        1.82        2.09      0.10 o 
  -1   0   4       28.82       28.61      0.35 o 
   0   0   4      772.95      839.81     13.34 o 
   1   0   4      525.07      560.37      7.32 o 
   2   0   4      530.01      522.58      5.24 o 
   3   0   4     1065.31     1095.25     13.90 o 
   4   0   4       86.01       93.34      0.99 o 
   5   0   4       11.47       12.13      0.20 o 
   6   0   4      412.75      395.33      3.26 o 
   7   0   4      372.74      314.56      3.13 o 
   8   0   4      442.40      419.53      4.14 o 
   9   0   4       66.98       67.42      0.91 o 
  10   0   4        0.12        0.40      0.16 o 
  11   0   4       15.43       14.66      0.50 o 
  12   0   4        0.15        0.38      0.21 o 
  13   0   4       77.18       75.22      2.17 o 
  14   0   4        9.12        8.01      0.74 o 
  15   0   4        6.86        6.04      0.70 o 
 -16   1   4        1.33        1.63      0.41 o 
 -15   1   4       30.57       29.81      1.37 o 
 -14   1   4       61.09       59.60      1.40 o 
 -13   1   4      102.78       99.60      1.61 o 
 -12   1   4       21.30       19.99      0.61 o 
 -11   1   4       93.37       87.27      1.19 o 
 -10   1   4       31.16       34.18      0.55 o 
  -9   1   4       51.00       52.28      0.59 o 
  -8   1   4       52.13       57.04      0.58 o 
  -7   1   4       83.23       78.38      0.69 o 
  -6   1   4      100.41      102.36      0.72 o 
  -5   1   4      436.58      451.37      2.77 o 
  -4   1   4      576.55      631.72      3.42 o 
  -3   1   4      433.15      444.46      2.67 o 
  -2   1   4      300.03      326.61      2.02 o 
  -1   1   4       38.56       39.47      0.35 o 
   0   1   4       73.41       75.67      0.69 o 
   1   1   4      184.14      198.39      1.51 o 
   2   1   4     1058.98     1112.39      7.21 o 
   3   1   4      442.69      495.53      2.94 o 
   4   1   4      192.07      206.35      1.29 o 
   5   1   4       51.31       60.05      0.44 o 
   6   1   4      226.86      222.69      1.49 o 
   7   1   4      186.47      167.67      1.27 o 
   8   1   4      159.85      146.84      1.16 o 
   9   1   4      173.99      165.03      1.30 o 
  10   1   4        5.23        5.36      0.21 o 
  11   1   4       73.26       72.49      0.93 o 
  12   1   4       33.80       31.88      0.71 o 
  13   1   4        0.43        0.56      0.25 o 
  14   1   4       31.39       31.70      0.95 o 
  15   1   4       17.25       16.34      1.20 o 
 -15   2   4        7.98        8.07      0.55 o 
 -14   2   4       28.55       30.60      1.75 o 
 -13   2   4       64.23       63.39      1.11 o 
 -12   2   4       38.94       40.43      1.16 o 
 -11   2   4        5.63        5.63      0.32 o 
 -10   2   4        1.11        0.78      0.14 o 
  -9   2   4       34.23       32.85      0.45 o 
  -8   2   4      292.11      285.38      2.07 o 
  -7   2   4      139.97      134.03      1.07 o 
  -6   2   4       53.34       55.63      0.49 o 
  -5   2   4       34.91       31.68      0.27 o 
  -4   2   4      132.62      150.83      0.92 o 
  -3   2   4      837.75      907.58      5.28 o 
  -2   2   4      617.67      724.77      4.11 o 
  -1   2   4      779.21      919.43      5.55 o 
   0   2   4     1238.24     1361.22      8.94 o 
   1   2   4      540.44      633.64      3.83 o 
   2   2   4       16.38       17.58      0.18 o 
   3   2   4      381.14      407.50      2.41 o 
   4   2   4      245.30      261.91      1.68 o 
   5   2   4        5.40        6.10      0.12 o 
   6   2   4       19.97       19.67      0.26 o 
   7   2   4      272.76      258.46      1.87 o 
   8   2   4       76.82       70.01      0.67 o 
   9   2   4       14.38       13.74      0.27 o 
  10   2   4       14.27       14.65      0.37 o 
  11   2   4       65.45       66.65      1.08 o 
  12   2   4        0.67        1.59      0.28 o 
  13   2   4       46.55       47.19      1.15 o 
  14   2   4        1.06        1.10      0.30 o 
  15   2   4       16.93       17.05      0.74 o 
 -15   3   4       43.42       45.50      1.19 o 
 -14   3   4       11.50       11.68      0.80 o 
 -13   3   4        3.07        2.43      0.35 o 
 -12   3   4       52.50       53.29      1.17 o 
 -11   3   4       11.27       10.25      0.39 o 
 -10   3   4       81.89       81.76      0.87 o 
  -9   3   4       17.03       18.48      0.39 o 
  -8   3   4       41.73       45.18      0.58 o 
  -7   3   4       21.43       22.94      0.35 o 
  -6   3   4      735.57      722.12      5.10 o 
  -5   3   4       32.95       29.63      0.38 o 
  -4   3   4       92.54       95.02      0.73 o 
  -3   3   4       46.23       47.03      0.35 o 
  -2   3   4       57.45       66.57      0.51 o 
  -1   3   4      216.78      231.65      1.31 o 
   0   3   4       47.61       55.13      0.41 o 
   1   3   4      248.55      270.33      1.60 o 
   2   3   4       22.79       24.46      0.24 o 
   3   3   4      396.60      388.71      2.52 o 
   4   3   4       53.50       52.60      0.46 o 
   5   3   4      416.05      392.88      2.55 o 
   6   3   4      209.71      202.11      1.52 o 
   7   3   4       68.58       70.86      0.67 o 
   8   3   4        4.53        5.52      0.18 o 
   9   3   4       23.77       19.40      0.39 o 
  10   3   4      199.06      195.44      2.21 o 
  11   3   4       62.51       63.12      1.05 o 
  12   3   4       29.78       31.75      0.72 o 
  13   3   4       24.26       25.31      0.80 o 
  14   3   4       17.70       18.29      0.69 o 
 -14   4   4        4.24        3.43      0.51 o 
 -13   4   4       41.65       41.65      1.22 o 
 -12   4   4       45.47       43.65      0.95 o 
 -11   4   4       31.04       31.13      0.74 o 
 -10   4   4       28.87       29.68      0.56 o 
  -9   4   4       31.35       30.55      0.52 o 
  -8   4   4       91.54       85.92      0.94 o 
  -7   4   4      241.82      243.69      2.06 o 
  -6   4   4      130.76      107.92      1.04 o 
  -5   4   4      110.28      102.68      0.93 o 
  -4   4   4       40.91       38.92      0.47 o 
  -3   4   4       16.28       16.02      0.28 o 
  -2   4   4        2.37        4.38      0.16 o 
  -1   4   4       78.26       81.71      0.68 o 
   0   4   4       16.00       17.76      0.25 o 
   1   4   4      144.90      145.47      1.10 o 
   2   4   4      263.22      243.79      1.75 o 
   3   4   4       91.17       85.45      0.74 o 
   4   4   4      112.71      102.92      0.83 o 
   5   4   4      495.11      461.27      3.02 o 
   6   4   4       66.59       55.58      0.58 o 
   7   4   4        4.90        4.92      0.20 o 
   8   4   4       14.82       14.00      0.58 o 
   9   4   4      112.14      109.85      1.49 o 
  10   4   4       28.36       26.70      0.61 o 
  11   4   4       16.18       16.82      0.71 o 
  12   4   4        6.54        5.84      0.36 o 
  13   4   4       39.09       39.35      1.35 o 
 -13   5   4        3.50        3.40      0.38 o 
 -12   5   4        9.98       11.71      0.54 o 
 -11   5   4       86.37       89.04      1.53 o 
 -10   5   4       41.85       42.63      0.85 o 
  -9   5   4       25.76       26.68      0.63 o 
  -8   5   4       44.20       42.44      0.72 o 
  -7   5   4       73.78       69.94      0.82 o 
  -6   5   4       15.40       15.09      0.32 o 
  -5   5   4       38.23       46.25      0.59 o 
  -4   5   4       40.39       30.09      0.44 o 
  -3   5   4      247.45      213.16      1.71 o 
  -2   5   4       68.20       68.04      0.69 o 
  -1   5   4       57.06       53.34      0.58 o 
   0   5   4        6.07        4.58      0.15 o 
   1   5   4       95.46       88.96      0.80 o 
   2   5   4        0.15        0.30      0.11 o 
   3   5   4       93.92       92.33      0.89 o 
   4   5   4      241.49      242.57      1.97 o 
   5   5   4       61.62       59.70      0.72 o 
   6   5   4       43.52       41.61      0.57 o 
   7   5   4       11.52       10.33      0.36 o 
   8   5   4       17.81       17.02      0.45 o 
   9   5   4       29.41       31.82      0.66 o 
  10   5   4       32.69       33.12      1.03 o 
  11   5   4       29.57       29.56      0.95 o 
  12   5   4        6.48        6.88      1.28 o 
 -12   6   4        0.64        0.59      0.30 o 
 -11   6   4       42.30       45.73      1.03 o 
 -10   6   4       68.17       70.85      1.18 o 
  -9   6   4       95.65       98.86      1.45 o 
  -8   6   4       53.05       52.69      0.82 o 
  -7   6   4       46.76       45.15      0.73 o 
  -6   6   4       17.71       17.65      0.43 o 
  -5   6   4       99.25       98.20      1.28 o 
  -4   6   4        5.85        6.48      0.25 o 
  -3   6   4        5.35        4.60      0.21 o 
  -2   6   4       32.66       29.27      0.47 o 
  -1   6   4      158.52      153.05      1.82 o 
   0   6   4       35.73       32.52      0.46 o 
   1   6   4       10.95       12.50      0.36 o 
   2   6   4       96.21       98.94      1.04 o 
   3   6   4       28.07       28.36      0.45 o 
   4   6   4       55.04       56.55      0.75 o 
   5   6   4       18.78       17.35      0.46 o 
   6   6   4       16.07       15.53      0.59 o 
   7   6   4        4.41        4.51      0.43 o 
   8   6   4       24.88       22.45      0.71 o 
   9   6   4       29.09       29.28      0.83 o 
  10   6   4       20.27       20.51      0.87 o 
  11   6   4       67.30       67.55      2.06 o 
 -10   7   4       31.85       32.11      0.83 o 
  -9   7   4      118.27      121.28      1.71 o 
  -8   7   4       16.66       17.28      0.53 o 
  -7   7   4       18.75       19.18      0.54 o 
  -6   7   4       10.79       10.68      0.36 o 
  -5   7   4       27.80       28.39      0.56 o 
  -4   7   4        8.49        9.05      0.32 o 
  -3   7   4       64.81       64.10      0.90 o 
  -2   7   4       41.48       41.92      0.78 o 
  -1   7   4       13.93       13.71      0.36 o 
   0   7   4       10.29        9.96      0.34 o 
   1   7   4       42.41       41.45      0.79 o 
   2   7   4       12.74       13.24      0.45 o 
   3   7   4       24.88       25.10      0.60 o 
   4   7   4       12.12       11.76      0.43 o 
   5   7   4       77.14       80.01      1.31 o 
   6   7   4       12.96       14.15      0.52 o 
   7   7   4       23.39       21.94      0.70 o 
   8   7   4       29.58       31.52      0.86 o 
   9   7   4        0.71        0.41      0.34 o 
  -7   8   4        1.10        1.37      0.31 o 
  -6   8   4        1.19        1.39      0.37 o 
  -5   8   4       63.73       64.52      1.31 o 
  -4   8   4       22.87       25.09      0.69 o 
  -3   8   4       59.25       59.77      1.04 o 
  -2   8   4       24.07       25.49      0.65 o 
  -1   8   4       51.84       52.71      0.99 o 
   0   8   4       41.01       42.97      0.86 o 
   1   8   4       65.82       66.59      1.12 o 
   2   8   4       23.79       24.39      0.64 o 
   3   8   4       29.95       29.42      0.70 o 
   4   8   4       10.79       11.39      0.47 o 
   5   8   4        0.75        0.84      0.25 o 
   6   8   4       28.84       28.19      1.00 o 
   7   8   4       37.32       39.76      1.25 o 
  -2   9   4       32.40       33.43      0.92 o 
  -1   9   4       38.44       38.70      0.99 o 
   0   9   4       15.47       14.94      0.64 o 
   1   9   4        9.15        9.30      0.56 o 
 -16   0   5       11.64       13.40      1.55 o 
 -15   0   5        3.15        3.03      0.78 o 
 -14   0   5       48.11       47.20      1.61 o 
 -13   0   5        2.12        0.98      0.64 o 
 -12   0   5       10.06       10.63      0.69 o 
 -11   0   5        2.03        1.60      0.27 o 
 -10   0   5       69.78       66.46      1.10 o 
  -9   0   5       43.03       48.50      0.93 o 
  -8   0   5       15.05       13.57      0.38 o 
  -7   0   5        0.00        0.87      0.18 o 
  -6   0   5       28.87       25.78      0.31 o 
  -5   0   5      602.08      614.20      5.23 o 
  -4   0   5      794.56      858.59      5.86 o 
  -3   0   5      167.62      159.27      1.24 o 
  -2   0   5       19.67       21.57      0.26 o 
  -1   0   5      511.02      539.03      5.91 o 
   0   0   5       10.01        9.91      0.40 o 
   1   0   5       83.39       92.91      1.47 o 
   2   0   5      589.69      629.73      7.94 o 
   3   0   5     1649.84     1669.85     15.96 o 
   4   0   5      404.15      393.63      4.20 o 
   5   0   5        0.94        0.85      0.10 o 
   6   0   5       10.11       10.29      0.26 o 
   7   0   5      185.59      172.09      1.92 o 
   8   0   5       21.08       18.71      0.41 o 
   9   0   5       43.62       38.62      0.64 o 
  10   0   5       31.00       30.45      0.58 o 
  11   0   5        5.56        5.69      0.36 o 
  12   0   5        3.00        3.07      0.32 o 
  13   0   5        3.95        4.41      0.53 o 
  14   0   5        1.49        1.60      0.46 o 
  15   0   5        6.91        7.39      0.94 o 
 -15   1   5        4.19        4.02      0.43 o 
 -14   1   5       18.72       17.79      0.69 o 
 -13   1   5       86.82       82.36      2.06 o 
 -12   1   5       41.20       39.19      0.85 o 
 -11   1   5        2.88        2.42      0.20 o 
 -10   1   5       27.11       28.57      0.47 o 
  -9   1   5       49.51       42.23      0.58 o 
  -8   1   5      350.55      352.90      3.05 o 
  -7   1   5      475.43      461.95      3.53 o 
  -6   1   5      227.60      230.23      1.63 o 
  -5   1   5      124.04      128.31      0.83 o 
  -4   1   5      121.25      127.47      0.82 o 
  -3   1   5      608.33      674.50      4.04 o 
  -2   1   5      296.24      329.62      2.19 o 
  -1   1   5       16.11       18.95      0.36 o 
   0   1   5      148.66      163.32      1.44 o 
   1   1   5       18.51       25.41      0.31 o 
   2   1   5       85.95       99.34      0.77 o 
   3   1   5       90.90       95.89      0.68 o 
   4   1   5       80.26       94.46      0.67 o 
   5   1   5       42.23       45.18      0.42 o 
   6   1   5      147.37      150.44      1.18 o 
   7   1   5       98.05       87.35      0.75 o 
   8   1   5       24.96       24.76      0.33 o 
   9   1   5       43.39       43.43      0.52 o 
  10   1   5        6.19        6.55      0.32 o 
  11   1   5       22.50       23.41      0.48 o 
  12   1   5       27.79       27.66      0.64 o 
  13   1   5       27.15       26.75      0.70 o 
  14   1   5       24.87       25.12      0.77 o 
  15   1   5        1.82        0.98      0.38 o 
 -15   2   5       12.97       13.05      1.12 o 
 -14   2   5       16.66       14.92      0.59 o 
 -13   2   5       45.09       41.21      0.93 o 
 -12   2   5       39.01       37.94      0.94 o 
 -11   2   5       22.38       21.56      0.51 o 
 -10   2   5       42.02       46.26      0.74 o 
  -9   2   5       28.67       26.93      0.42 o 
  -8   2   5        0.70        0.63      0.10 o 
  -7   2   5      559.34      553.70      3.94 o 
  -6   2   5      908.58      837.88      5.84 o 
  -5   2   5       25.15       28.98      0.26 o 
  -4   2   5      462.73      479.23      2.95 o 
  -3   2   5      152.71      144.95      0.98 o 
  -2   2   5      105.80      115.64      0.76 o 
  -1   2   5       37.95       46.09      0.36 o 
   0   2   5      388.01      411.76      2.39 o 
   1   2   5      685.92      750.50      4.77 o 
   2   2   5      370.40      400.64      2.49 o 
   3   2   5       31.19       45.74      0.40 o 
   4   2   5      105.53      123.26      1.03 o 
   5   2   5      170.59      159.22      1.25 o 
   6   2   5       34.44       30.20      0.37 o 
   7   2   5       16.08       19.59      0.30 o 
   8   2   5      103.14       97.31      0.97 o 
   9   2   5        3.48        3.03      0.16 o 
  10   2   5       95.99       95.25      1.09 o 
  11   2   5       69.39       69.44      1.20 o 
  12   2   5        6.13        5.60      0.31 o 
  13   2   5        9.24        8.31      0.41 o 
  14   2   5       29.66       28.81      1.10 o 
 -15   3   5        9.84        9.64      0.65 o 
 -14   3   5       11.14        9.56      0.67 o 
 -13   3   5       15.88       15.65      0.66 o 
 -12   3   5        9.64       10.57      0.49 o 
 -11   3   5       16.16       14.23      0.38 o 
 -10   3   5       20.08       19.84      0.40 o 
  -9   3   5       96.87      100.33      1.11 o 
  -8   3   5      117.58      114.06      1.12 o 
  -7   3   5      212.04      198.59      1.69 o 
  -6   3   5       63.05       59.15      0.64 o 
  -5   3   5       14.35       14.28      0.23 o 
  -4   3   5       82.42       86.29      0.73 o 
  -3   3   5      181.73      179.83      1.30 o 
  -2   3   5      109.86      105.10      0.84 o 
  -1   3   5      230.79      251.93      1.53 o 
   0   3   5      266.00      288.58      1.69 o 
   1   3   5      201.85      233.27      1.63 o 
   2   3   5      219.46      211.84      1.32 o 
   3   3   5       97.58      104.60      0.83 o 
   4   3   5      241.10      234.53      1.76 o 
   5   3   5      412.00      376.55      2.76 o 
   6   3   5      178.08      188.91      1.51 o 
   7   3   5       64.43       53.81      0.60 o 
   8   3   5       61.16       58.77      0.69 o 
   9   3   5      129.30      132.26      1.52 o 
  10   3   5       37.98       37.74      0.84 o 
  11   3   5       34.28       32.33      0.80 o 
  12   3   5        6.38        5.85      0.40 o 
  13   3   5        6.03        6.56      0.69 o 
  14   3   5       20.44       20.81      0.96 o 
 -14   4   5        3.81        4.51      0.47 o 
 -13   4   5       33.18       34.00      1.24 o 
 -12   4   5       82.91       85.79      2.75 o 
 -11   4   5       46.73       48.85      0.84 o 
 -10   4   5      113.62      115.01      1.44 o 
  -9   4   5       13.09       12.20      0.36 o 
  -8   4   5       49.67       51.56      0.66 o 
  -7   4   5        0.15        0.27      0.10 o 
  -6   4   5      100.78       92.47      0.90 o 
  -5   4   5      143.26      152.87      1.27 o 
  -4   4   5       54.48       48.71      0.69 o 
  -3   4   5      184.66      171.06      1.36 o 
  -2   4   5       10.21        9.64      0.20 o 
  -1   4   5       14.58       17.30      0.27 o 
   0   4   5      316.65      291.45      2.17 o 
   1   4   5      150.63      149.86      1.20 o 
   2   4   5      190.65      186.84      1.44 o 
   3   4   5       10.51       10.66      0.21 o 
   4   4   5      606.09      584.37      4.03 o 
   5   4   5      140.69      132.15      1.14 o 
   6   4   5      105.04       99.14      0.96 o 
   7   4   5       78.77       74.15      0.91 o 
   8   4   5       42.84       42.46      0.75 o 
   9   4   5       10.81       10.57      0.63 o 
  10   4   5       11.42       11.00      0.48 o 
  11   4   5        0.57        0.93      0.25 o 
  12   4   5        5.76        6.51      0.54 o 
  13   4   5        3.77        3.83      0.52 o 
 -13   5   5        4.99        4.72      0.79 o 
 -12   5   5       53.18       56.66      1.23 o 
 -11   5   5       60.50       65.63      1.11 o 
 -10   5   5       61.48       62.51      0.96 o 
  -9   5   5        5.17        5.54      0.27 o 
  -8   5   5       10.08       10.39      0.32 o 
  -7   5   5       12.64       10.88      0.30 o 
  -6   5   5       31.75       30.12      0.46 o 
  -5   5   5       37.21       35.21      0.48 o 
  -4   5   5        8.70        6.72      0.24 o 
  -3   5   5       50.48       57.15      0.71 o 
  -2   5   5      259.43      238.48      1.95 o 
  -1   5   5      224.57      193.00      1.51 o 
   0   5   5       28.22       30.62      0.43 o 
   1   5   5       16.62       18.22      0.32 o 
   2   5   5       34.72       36.30      0.49 o 
   3   5   5       91.55       95.39      0.95 o 
   4   5   5       10.68       11.07      0.29 o 
   5   5   5       58.57       58.08      0.81 o 
   6   5   5       36.23       37.09      0.80 o 
   7   5   5       63.68       61.23      1.13 o 
   8   5   5       38.50       39.91      0.89 o 
   9   5   5       53.69       56.72      1.38 o 
  10   5   5       26.16       26.80      0.76 o 
  11   5   5       67.74       70.57      2.31 o 
  12   5   5       23.55       23.71      0.88 o 
 -11   6   5       11.22       11.65      0.50 o 
 -10   6   5       71.42       72.04      1.16 o 
  -9   6   5       94.00       99.43      1.31 o 
  -8   6   5        4.92        4.17      0.24 o 
  -7   6   5       15.43       15.47      0.40 o 
  -6   6   5       56.77       57.68      0.77 o 
  -5   6   5        2.61        1.61      0.14 o 
  -4   6   5       35.89       34.91      0.78 o 
  -3   6   5       61.12       55.23      0.83 o 
  -2   6   5      142.55      138.33      1.53 o 
  -1   6   5       67.77       68.25      0.85 o 
   0   6   5       47.67       48.65      0.83 o 
   1   6   5       75.32       72.85      0.98 o 
   2   6   5       32.32       32.39      0.62 o 
   3   6   5       73.91       76.64      1.07 o 
   4   6   5       35.15       35.83      0.69 o 
   5   6   5        1.64        1.54      0.22 o 
   6   6   5       13.87       12.99      0.46 o 
   7   6   5       38.14       37.52      0.88 o 
   8   6   5        7.19        7.09      0.42 o 
   9   6   5       31.42       31.02      0.84 o 
  10   6   5       25.02       26.21      0.80 o 
  11   6   5        3.38        2.43      0.54 o 
 -10   7   5       28.22       30.29      0.86 o 
  -9   7   5       14.12       14.06      0.76 o 
  -8   7   5       16.31       15.58      0.60 o 
  -7   7   5        1.08        1.00      0.28 o 
  -6   7   5       24.99       24.11      0.65 o 
  -5   7   5       25.24       25.85      0.62 o 
  -4   7   5       15.73       14.22      0.53 o 
  -3   7   5       43.77       41.72      0.79 o 
  -2   7   5       14.65       16.06      0.48 o 
  -1   7   5       83.82       80.88      1.13 o 
   0   7   5       93.96       91.50      1.23 o 
   1   7   5       36.78       34.09      0.67 o 
   2   7   5       13.51       15.20      0.45 o 
   3   7   5       20.53       21.54      0.60 o 
   4   7   5       12.50       12.76      0.46 o 
   5   7   5        6.57        7.14      0.49 o 
   6   7   5       12.08       11.88      0.48 o 
   7   7   5       14.92       15.24      0.61 o 
   8   7   5       17.31       17.00      0.65 o 
   9   7   5        4.93        4.60      0.63 o 
  -7   8   5       17.22       18.81      0.68 o 
  -6   8   5       18.72       18.99      0.98 o 
  -5   8   5       20.50       20.22      0.61 o 
  -4   8   5        7.93        7.75      0.40 o 
  -3   8   5       48.46       47.47      0.90 o 
  -2   8   5       27.03       27.33      0.67 o 
  -1   8   5       60.34       61.24      1.05 o 
   0   8   5       37.85       39.65      0.81 o 
   1   8   5       32.32       33.15      0.73 o 
   2   8   5       20.04       18.22      0.55 o 
   3   8   5        6.90        6.68      0.37 o 
   4   8   5       11.86       10.57      0.44 o 
   5   8   5       10.05       10.39      0.47 o 
   6   8   5        1.94        1.90      0.30 o 
 -15   0   6       27.81       27.58      2.09 o 
 -14   0   6       85.42       85.47      2.53 o 
 -13   0   6       20.92       17.48      0.89 o 
 -12   0   6       13.03       11.36      1.03 o 
 -11   0   6        2.91        3.04      0.32 o 
 -10   0   6       36.43       33.79      0.75 o 
  -9   0   6       15.83       18.18      0.49 o 
  -8   0   6      306.09      285.35      3.47 o 
  -7   0   6       56.10       64.78      0.96 o 
  -6   0   6       63.78       55.49      0.81 o 
  -5   0   6      136.07      149.02      1.32 o 
  -4   0   6       34.45       42.81      0.41 o 
  -3   0   6       67.62       71.36      0.59 o 
  -2   0   6      753.51      773.49      7.29 o 
  -1   0   6     1203.02     1240.61     14.66 o 
   0   0   6       27.91       29.20      0.48 o 
   1   0   6       17.67       20.59      0.42 o 
   2   0   6       28.29       26.72      0.40 o 
   3   0   6       79.66       86.25      0.87 o 
   4   0   6      412.06      421.52      3.86 o 
   5   0   6      240.35      249.18      2.88 o 
   6   0   6      214.63      207.91      2.48 o 
   7   0   6       28.81       28.18      0.57 o 
   8   0   6      272.53      252.37      2.87 o 
   9   0   6        3.15        3.40      0.26 o 
  10   0   6       74.78       74.40      1.62 o 
  11   0   6       37.17       39.54      0.90 o 
  12   0   6        0.08        0.17      0.19 o 
  13   0   6        0.13        0.36      0.22 o 
  14   0   6       13.15       11.69      1.42 o 
 -15   1   6       23.93       24.14      0.80 o 
 -14   1   6       67.30       65.83      1.91 o 
 -13   1   6       45.05       43.18      1.02 o 
 -12   1   6       29.89       31.14      0.65 o 
 -11   1   6        1.22        1.89      0.17 o 
 -10   1   6       84.83       77.68      0.98 o 
  -9   1   6       21.64       16.71      0.35 o 
  -8   1   6       60.42       62.50      0.73 o 
  -7   1   6      330.93      310.93      2.61 o 
  -6   1   6      110.06      106.32      0.88 o 
  -5   1   6       73.75       70.81      0.68 o 
  -4   1   6      111.85      129.33      0.83 o 
  -3   1   6      511.96      538.75      3.32 o 
  -2   1   6      230.07      258.24      1.77 o 
  -1   1   6      203.00      205.75      1.61 o 
   0   1   6       53.80       61.76      0.57 o 
   1   1   6      178.21      198.36      1.62 o 
   2   1   6       33.37       36.46      0.35 o 
   3   1   6      150.89      166.94      1.24 o 
   4   1   6      316.21      314.19      2.09 o 
   5   1   6      438.21      404.96      3.12 o 
   6   1   6      208.41      195.68      1.58 o 
   7   1   6      365.96      333.54      2.60 o 
   8   1   6       19.86       19.08      0.34 o 
   9   1   6       70.71       67.45      0.81 o 
  10   1   6        1.17        1.46      0.18 o 
  11   1   6        8.04        8.29      0.42 o 
  12   1   6        0.68        0.61      0.17 o 
  13   1   6       21.80       21.97      0.65 o 
  14   1   6       51.44       50.58      1.33 o 
 -15   2   6       13.74       12.76      0.73 o 
 -14   2   6       10.44       11.25      0.63 o 
 -13   2   6        1.31        1.59      0.28 o 
 -12   2   6       79.58       80.85      1.05 o 
 -11   2   6       48.47       46.73      0.75 o 
 -10   2   6        7.03        8.75      0.29 o 
  -9   2   6       41.93       37.79      0.51 o 
  -8   2   6        9.15        6.63      0.24 o 
  -7   2   6      358.24      356.68      2.90 o 
  -6   2   6      283.58      279.09      2.23 o 
  -5   2   6      535.95      533.69      3.95 o 
  -4   2   6     1016.22     1012.91      6.25 o 
  -3   2   6      366.28      397.35      2.43 o 
  -2   2   6       55.10       48.21      0.43 o 
  -1   2   6        9.57       10.97      0.13 o 
   0   2   6       44.33       47.53      0.36 o 
   1   2   6       44.50       47.32      0.41 o 
   2   2   6        4.41        3.85      0.12 o 
   3   2   6      134.45      138.41      1.05 o 
   4   2   6       62.95       68.26      0.59 o 
   5   2   6       82.23       78.27      0.69 o 
   6   2   6      116.18      100.09      0.86 o 
   7   2   6      327.45      303.74      2.41 o 
   8   2   6       13.22       15.28      0.29 o 
   9   2   6       35.51       35.30      0.57 o 
  10   2   6       20.16       22.56      0.51 o 
  11   2   6        2.22        2.35      0.23 o 
  12   2   6       13.73       13.47      0.52 o 
  13   2   6       25.10       25.19      1.03 o 
  14   2   6       22.42       25.05      0.95 o 
 -14   3   6       38.11       37.32      0.91 o 
 -13   3   6       10.36        9.97      0.66 o 
 -12   3   6       13.21       13.31      0.46 o 
 -11   3   6       36.54       38.17      0.73 o 
 -10   3   6       68.99       68.07      0.88 o 
  -9   3   6       12.22       12.01      0.32 o 
  -8   3   6       62.53       63.24      0.72 o 
  -7   3   6      128.85      127.95      1.20 o 
  -6   3   6       34.97       32.57      0.46 o 
  -5   3   6       22.86       24.75      0.38 o 
  -4   3   6      314.60      319.10      2.59 o 
  -3   3   6       54.90       54.52      0.52 o 
  -2   3   6       63.76       69.84      0.61 o 
  -1   3   6       67.22       70.12      0.60 o 
   0   3   6      378.27      423.68      2.81 o 
   1   3   6      287.69      278.77      1.91 o 
   2   3   6       87.49       78.20      0.68 o 
   3   3   6      208.00      210.11      1.44 o 
   4   3   6       67.73       66.07      0.60 o 
   5   3   6       28.71       26.48      0.35 o 
   6   3   6       34.53       35.45      0.44 o 
   7   3   6        6.50        7.18      0.24 o 
   8   3   6        4.68        4.31      0.20 o 
   9   3   6       50.10       49.27      0.89 o 
  10   3   6       51.15       55.75      1.11 o 
  11   3   6       48.58       52.00      1.05 o 
  12   3   6        0.58        0.99      0.26 o 
  13   3   6       34.00       35.30      0.95 o 
 -14   4   6        9.25        8.40      0.61 o 
 -13   4   6       10.18       10.43      0.54 o 
 -12   4   6        5.46        5.25      0.52 o 
 -11   4   6       66.24       68.42      0.94 o 
 -10   4   6       10.18       10.27      0.33 o 
  -9   4   6       18.76       18.31      0.43 o 
  -8   4   6        2.16        2.06      0.17 o 
  -7   4   6       20.23       19.37      0.40 o 
  -6   4   6        3.31        3.02      0.18 o 
  -5   4   6       73.47       72.86      0.85 o 
  -4   4   6       63.97       61.20      0.77 o 
  -3   4   6        4.70        3.41      0.15 o 
  -2   4   6        2.57        1.72      0.11 o 
  -1   4   6      153.96      143.04      1.17 o 
   0   4   6      312.29      312.86      2.36 o 
   1   4   6      304.94      316.88      2.34 o 
   2   4   6      118.13      111.04      1.02 o 
   3   4   6      166.51      153.46      1.25 o 
   4   4   6       18.78       15.84      0.27 o 
   5   4   6       27.85       24.47      0.38 o 
   6   4   6       70.03       68.80      0.81 o 
   7   4   6       34.17       33.09      0.56 o 
   8   4   6       16.24       15.71      0.43 o 
   9   4   6       19.82       20.22      0.62 o 
  10   4   6        9.94       10.87      0.47 o 
  11   4   6       41.07       38.66      0.91 o 
  12   4   6      102.42      107.71      1.79 o 
  13   4   6       32.08       33.67      1.00 o 
 -13   5   6        9.87       10.69      0.93 o 
 -12   5   6       16.44       16.05      0.73 o 
 -11   5   6       24.23       24.09      0.51 o 
 -10   5   6      101.76      107.27      1.37 o 
  -9   5   6       18.90       19.39      0.44 o 
  -8   5   6       16.89       17.02      0.64 o 
  -7   5   6       11.44       11.95      0.39 o 
  -6   5   6        4.43        3.89      0.23 o 
  -5   5   6       67.85       66.40      0.91 o 
  -4   5   6       19.53       19.67      0.45 o 
  -3   5   6       34.07       29.80      0.49 o 
  -2   5   6        9.05        9.36      0.26 o 
  -1   5   6        2.53        1.41      0.13 o 
   0   5   6       57.53       53.34      0.62 o 
   1   5   6      104.31       96.57      0.94 o 
   2   5   6       10.61       10.05      0.25 o 
   3   5   6       36.72       35.83      0.51 o 
   4   5   6       42.72       39.50      0.59 o 
   5   5   6       29.76       25.67      0.49 o 
   6   5   6        1.60        0.98      0.20 o 
   7   5   6        3.13        2.70      0.26 o 
   8   5   6        9.55       10.29      0.68 o 
   9   5   6       11.13       11.46      0.61 o 
  10   5   6       23.07       22.30      0.69 o 
  11   5   6       21.27       22.28      0.70 o 
  12   5   6       25.13       25.37      0.90 o 
 -11   6   6        9.11        8.71      0.86 o 
 -10   6   6        5.83        6.12      0.55 o 
  -9   6   6        2.83        2.41      0.27 o 
  -8   6   6       19.88       19.80      0.54 o 
  -7   6   6       40.43       39.49      0.78 o 
  -6   6   6       25.06       26.45      0.73 o 
  -5   6   6       28.85       28.51      0.61 o 
  -4   6   6        6.66        6.24      0.31 o 
  -3   6   6       20.32       20.42      0.50 o 
  -2   6   6       49.66       45.30      0.77 o 
  -1   6   6       26.37       27.60      0.57 o 
   0   6   6        1.46        1.23      0.17 o 
   1   6   6       25.60       25.83      0.73 o 
   2   6   6        5.50        4.85      0.26 o 
   3   6   6       22.00       23.60      0.53 o 
   4   6   6       51.46       51.12      0.90 o 
   5   6   6       97.74       98.23      1.43 o 
   6   6   6       24.96       24.97      0.77 o 
   7   6   6       38.41       38.34      1.06 o 
   8   6   6       89.13       92.42      2.70 o 
   9   6   6        6.22        7.28      0.44 o 
  10   6   6       41.97       41.64      1.10 o 
  -9   7   6        5.26        5.04      0.42 o 
  -8   7   6       37.64       38.05      0.79 o 
  -7   7   6      118.29      120.41      1.75 o 
  -6   7   6       42.54       40.98      0.81 o 
  -5   7   6       12.23       11.81      0.63 o 
  -4   7   6       10.36        9.92      0.41 o 
  -3   7   6       50.87       49.25      1.07 o 
  -2   7   6       20.89       19.86      0.53 o 
  -1   7   6       41.67       43.49      0.81 o 
   0   7   6        3.57        3.61      0.35 o 
   1   7   6       40.08       40.61      0.77 o 
   2   7   6        9.64       10.57      0.40 o 
   3   7   6       83.12       84.96      1.45 o 
   4   7   6       17.23       17.18      0.53 o 
   5   7   6        3.67        3.51      0.29 o 
   6   7   6        5.29        5.95      0.39 o 
   7   7   6        0.67        0.42      0.24 o 
   8   7   6      100.16      101.26      1.92 o 
  -6   8   6       18.97       19.58      0.60 o 
  -5   8   6       72.55       75.05      1.20 o 
  -4   8   6       19.45       21.58      0.59 o 
  -3   8   6        6.52        6.17      0.45 o 
  -2   8   6       69.92       70.38      1.23 o 
  -1   8   6       16.23       16.21      0.55 o 
   0   8   6       15.54       16.03      0.54 o 
   1   8   6        2.58        2.32      0.27 o 
   2   8   6       22.36       24.18      0.66 o 
   3   8   6        5.71        5.49      0.38 o 
   4   8   6        0.75        1.07      0.26 o 
   5   8   6       10.75       12.42      0.71 o 
 -15   0   7       18.12       18.57      0.96 o 
 -14   0   7        6.35        5.82      0.60 o 
 -13   0   7        2.59        2.80      0.45 o 
 -12   0   7       26.25       27.25      0.83 o 
 -11   0   7       90.53       92.67      2.15 o 
 -10   0   7       13.51       12.30      0.63 o 
  -9   0   7        5.33        3.33      0.27 o 
  -8   0   7        0.36        0.11      0.12 o 
  -7   0   7        7.71       10.19      0.40 o 
  -6   0   7       18.23       17.03      0.44 o 
  -5   0   7        0.40        0.26      0.14 o 
  -4   0   7       38.67       36.28      0.43 o 
  -3   0   7       25.18       25.99      0.29 o 
  -2   0   7        6.34        5.66      0.15 o 
  -1   0   7      185.01      179.62      1.91 o 
   0   0   7       31.06       36.01      0.58 o 
   1   0   7      399.09      424.93      5.70 o 
   2   0   7      119.63      122.88      1.47 o 
   3   0   7        2.89        3.87      0.14 o 
   4   0   7      842.54      852.16      8.24 o 
   5   0   7        2.27        3.27      0.17 o 
   6   0   7      117.44      127.59      1.64 o 
   7   0   7      162.11      153.67      2.10 o 
   8   0   7      238.25      228.12      3.00 o 
   9   0   7        4.00        4.39      0.35 o 
  10   0   7        9.77        8.68      0.50 o 
  11   0   7       84.29       85.75      2.19 o 
  12   0   7       19.70       19.09      0.81 o 
  13   0   7        1.43        1.43      0.56 o 
  14   0   7       35.40       35.09      2.23 o 
 -15   1   7       11.25       11.66      0.56 o 
 -14   1   7       24.32       24.75      0.75 o 
 -13   1   7       17.60       15.98      0.66 o 
 -12   1   7       37.33       37.04      0.66 o 
 -11   1   7       34.77       34.95      0.54 o 
 -10   1   7        1.87        2.03      0.16 o 
  -9   1   7       11.45        9.53      0.26 o 
  -8   1   7       35.07       33.01      0.58 o 
  -7   1   7      100.21       88.98      0.93 o 
  -6   1   7       37.88       36.33      0.47 o 
  -5   1   7       96.14      104.78      0.94 o 
  -4   1   7      115.50      119.71      0.96 o 
  -3   1   7        7.71        9.59      0.13 o 
  -2   1   7       32.41       36.44      0.29 o 
  -1   1   7       36.43       35.85      0.47 o 
   0   1   7       29.47       31.17      0.36 o 
   1   1   7        5.65        6.81      0.15 o 
   2   1   7      366.08      387.56      2.75 o 
   3   1   7      118.76      115.44      0.88 o 
   4   1   7      286.86      304.62      2.40 o 
   5   1   7       52.62       55.45      0.58 o 
   6   1   7      193.10      180.92      1.57 o 
   7   1   7        4.29        3.90      0.22 o 
   8   1   7       91.25       86.75      1.02 o 
   9   1   7       78.35       76.93      1.13 o 
  10   1   7       53.98       53.49      0.92 o 
  11   1   7       50.76       50.10      0.92 o 
  12   1   7        1.69        1.90      0.25 o 
  13   1   7       15.22       15.50      0.59 o 
  14   1   7        9.60        8.21      0.66 o 
 -15   2   7       37.99       37.38      0.96 o 
 -14   2   7       18.96       18.67      0.66 o 
 -13   2   7       23.53       20.85      0.57 o 
 -12   2   7       25.61       25.31      0.59 o 
 -11   2   7       57.63       58.08      0.85 o 
 -10   2   7      110.04      113.80      1.26 o 
  -9   2   7       28.70       33.68      0.67 o 
  -8   2   7      347.79      326.44      3.24 o 
  -7   2   7      108.25      103.73      1.15 o 
  -6   2   7       68.65       67.29      0.71 o 
  -5   2   7      169.19      168.33      1.48 o 
  -4   2   7       90.98       89.27      0.81 o 
  -3   2   7      242.03      240.73      1.74 o 
  -2   2   7      182.27      189.61      1.32 o 
  -1   2   7       90.34      101.03      0.78 o 
   0   2   7      177.01      181.77      1.38 o 
   1   2   7      318.55      300.30      2.15 o 
   2   2   7      188.48      193.11      1.45 o 
   3   2   7        5.67        5.62      0.13 o 
   4   2   7       12.17       13.72      0.30 o 
   5   2   7      142.40      145.14      1.33 o 
   6   2   7       84.84       80.29      0.79 o 
   7   2   7       94.77       85.60      0.88 o 
   8   2   7       28.48       27.54      0.46 o 
   9   2   7       13.26       13.37      0.36 o 
  10   2   7      104.17      105.48      1.34 o 
  11   2   7        2.23        2.26      0.27 o 
  12   2   7       53.00       52.79      1.04 o 
  13   2   7       30.78       33.18      0.99 o 
 -14   3   7        3.48        3.13      0.47 o 
 -13   3   7       25.11       24.82      0.95 o 
 -12   3   7       37.25       37.82      0.68 o 
 -11   3   7       32.80       35.12      0.58 o 
 -10   3   7       71.18       71.43      0.89 o 
  -9   3   7        8.74        8.84      0.32 o 
  -8   3   7       92.31       92.41      1.16 o 
  -7   3   7       17.99       19.35      0.37 o 
  -6   3   7      196.17      184.88      1.63 o 
  -5   3   7      611.69      587.06      4.76 o 
  -4   3   7      377.12      378.97      3.50 o 
  -3   3   7      257.11      231.98      2.10 o 
  -2   3   7       47.19       44.80      0.49 o 
  -1   3   7       64.41       64.89      0.59 o 
   0   3   7      234.40      254.30      1.88 o 
   1   3   7      413.16      396.64      2.92 o 
   2   3   7      274.29      273.06      2.02 o 
   3   3   7      123.02      109.48      0.96 o 
   4   3   7       23.26       26.24      0.38 o 
   5   3   7       13.75       11.96      0.23 o 
   6   3   7       39.07       41.50      0.52 o 
   7   3   7       27.54       27.78      0.45 o 
   8   3   7        3.86        3.33      0.21 o 
   9   3   7        1.71        2.01      0.20 o 
  10   3   7       10.35       10.01      0.36 o 
  11   3   7       32.89       33.19      0.96 o 
  12   3   7       39.60       40.13      0.89 o 
  13   3   7        6.40        6.45      0.43 o 
 -13   4   7        4.34        3.99      0.49 o 
 -12   4   7       43.50       44.93      0.81 o 
 -11   4   7       12.48       13.25      0.47 o 
 -10   4   7       53.77       57.01      0.98 o 
  -9   4   7       79.16       78.53      1.08 o 
  -8   4   7       36.48       38.33      0.72 o 
  -7   4   7        0.24        0.53      0.14 o 
  -6   4   7       46.56       43.78      0.80 o 
  -5   4   7      120.80      117.84      1.22 o 
  -4   4   7       97.77       84.26      0.98 o 
  -3   4   7        8.20        4.97      0.17 o 
  -2   4   7       91.40       78.04      0.88 o 
  -1   4   7       62.44       55.39      0.64 o 
   0   4   7      107.01       93.92      0.90 o 
   1   4   7       17.93       21.59      0.34 o 
   2   4   7        6.10        4.45      0.16 o 
   3   4   7        2.55        3.01      0.21 o 
   4   4   7       35.80       34.76      0.46 o 
   5   4   7       39.97       36.79      0.49 o 
   6   4   7      128.77      129.69      1.41 o 
   7   4   7       53.48       53.44      0.82 o 
   8   4   7       43.02       43.49      0.74 o 
   9   4   7       42.49       41.14      0.75 o 
  10   4   7       17.80       18.55      0.73 o 
  11   4   7       12.33       11.27      0.48 o 
  12   4   7       16.94       17.60      0.67 o 
 -12   5   7       13.20       14.33      0.62 o 
 -11   5   7       28.48       27.20      0.64 o 
 -10   5   7       16.72       15.86      0.48 o 
  -9   5   7        6.26        7.43      0.37 o 
  -8   5   7      127.14      133.11      1.77 o 
  -7   5   7        7.90        7.76      0.34 o 
  -6   5   7        8.26        7.84      0.30 o 
  -5   5   7       27.26       26.96      0.49 o 
  -4   5   7        9.60        8.14      0.31 o 
  -3   5   7       83.39       74.38      0.90 o 
  -2   5   7       35.90       34.79      0.52 o 
  -1   5   7        8.33        7.45      0.23 o 
   0   5   7       73.67       70.06      0.75 o 
   1   5   7       40.45       35.61      0.49 o 
   2   5   7        5.21        4.87      0.18 o 
   3   5   7       54.97       54.01      0.81 o 
   4   5   7       22.19       22.37      0.42 o 
   5   5   7      135.39      127.05      1.55 o 
   6   5   7        1.42        1.45      0.18 o 
   7   5   7      137.80      137.64      1.95 o 
   8   5   7      165.95      167.97      2.53 o 
   9   5   7       17.49       16.35      0.59 o 
  10   5   7       18.30       17.77      0.59 o 
  11   5   7       11.46       11.38      0.55 o 
 -11   6   7       36.02       36.71      1.05 o 
 -10   6   7        3.45        3.01      0.30 o 
  -9   6   7        4.00        3.77      0.30 o 
  -8   6   7       29.74       28.95      0.65 o 
  -7   6   7       27.85       28.31      0.62 o 
  -6   6   7       12.11       11.47      0.39 o 
  -5   6   7        9.66       10.08      0.36 o 
  -4   6   7       10.55        9.29      0.35 o 
  -3   6   7       15.69       15.24      0.46 o 
  -2   6   7       93.92       93.37      1.24 o 
  -1   6   7        1.74        1.23      0.18 o 
   0   6   7       80.35       78.42      1.08 o 
   1   6   7        6.82        6.34      0.27 o 
   2   6   7       15.07       15.90      0.48 o 
   3   6   7       27.85       26.92      0.54 o 
   4   6   7       35.70       34.60      0.67 o 
   5   6   7        9.55       10.72      0.40 o 
   6   6   7        0.53        0.47      0.19 o 
   7   6   7        5.77        6.02      0.49 o 
   8   6   7       34.62       37.58      0.85 o 
   9   6   7       79.92       83.25      1.60 o 
  10   6   7       34.56       38.95      1.00 o 
  -9   7   7        9.37        9.54      0.46 o 
  -8   7   7       20.30       21.04      0.66 o 
  -7   7   7       34.08       31.98      0.71 o 
  -6   7   7       57.04       55.39      0.96 o 
  -5   7   7       59.86       59.19      0.98 o 
  -4   7   7       24.55       26.58      0.61 o 
  -3   7   7       17.22       16.14      0.47 o 
  -2   7   7      220.58      215.49      2.48 o 
  -1   7   7      196.40      197.26      2.30 o 
   0   7   7       26.77       26.41      0.59 o 
   1   7   7        1.10        0.75      0.18 o 
   2   7   7       27.68       27.54      0.59 o 
   3   7   7       26.40       24.33      0.75 o 
   4   7   7        1.79        2.05      0.25 o 
   5   7   7        5.13        5.38      0.33 o 
   6   7   7        2.54        3.23      0.28 o 
   7   7   7        1.27        1.53      0.26 o 
   8   7   7        1.21        1.39      0.30 o 
  -6   8   7       94.74       98.63      1.64 o 
  -5   8   7       12.24       11.91      0.48 o 
  -4   8   7        8.45        9.15      0.47 o 
  -3   8   7       10.11        9.80      0.43 o 
  -2   8   7       46.99       50.38      1.04 o 
  -1   8   7       45.44       49.03      1.21 o 
   0   8   7        8.99        8.00      0.37 o 
   1   8   7       16.53       16.11      0.48 o 
   2   8   7        3.56        4.00      0.47 o 
   3   8   7       29.54       30.53      0.73 o 
   4   8   7        3.78        3.60      0.29 o 
 -15   0   8       13.87       15.53      0.82 o 
 -14   0   8        0.61        0.92      0.34 o 
 -13   0   8       60.28       60.83      1.65 o 
 -12   0   8        0.54        1.00      0.52 o 
 -11   0   8      154.08      153.23      4.95 o 
 -10   0   8       67.12       63.29      1.39 o 
  -9   0   8       18.22       16.92      0.44 o 
  -8   0   8      235.75      225.74      3.57 o 
  -7   0   8        1.08        0.58      0.17 o 
  -6   0   8       58.76       57.91      0.99 o 
  -5   0   8      244.76      242.75      3.31 o 
  -4   0   8       10.00        9.98      0.26 o 
  -3   0   8      232.48      276.71      2.67 o 
  -2   0   8        1.26        1.31      0.10 o 
  -1   0   8        3.76        5.23      0.19 o 
   0   0   8      252.75      244.54      2.96 o 
   1   0   8      260.15      261.83      2.76 o 
   2   0   8       56.29       55.93      0.66 o 
   3   0   8      131.68      137.47      1.49 o 
   4   0   8      318.84      290.95      3.69 o 
   5   0   8       12.50       11.58      0.45 o 
   6   0   8        9.93        8.59      0.30 o 
   7   0   8        3.20        3.27      0.30 o 
   8   0   8       32.15       32.31      0.77 o 
   9   0   8       25.59       27.54      0.82 o 
  10   0   8        0.47        1.36      0.28 o 
  11   0   8      198.73      197.92      3.47 o 
  12   0   8        1.93        1.99      0.36 o 
  13   0   8        0.45        0.85      0.34 o 
 -15   1   8       24.11       25.69      0.82 o 
 -14   1   8       36.99       37.44      0.87 o 
 -13   1   8        1.44        1.33      0.20 o 
 -12   1   8       26.12       26.65      0.53 o 
 -11   1   8       47.11       47.41      0.72 o 
 -10   1   8      118.77      119.15      1.49 o 
  -9   1   8       51.92       51.48      0.72 o 
  -8   1   8       16.46       17.69      0.70 o 
  -7   1   8        7.25        7.80      0.20 o 
  -6   1   8      236.98      224.22      2.06 o 
  -5   1   8       35.09       40.62      0.69 o 
  -4   1   8       11.66       11.77      0.24 o 
  -3   1   8       90.37       95.59      0.74 o 
  -2   1   8       52.15       59.24      0.54 o 
  -1   1   8      215.84      228.93      1.99 o 
   0   1   8       39.66       39.70      0.51 o 
   1   1   8       16.84       18.06      0.30 o 
   2   1   8      201.94      200.84      1.57 o 
   3   1   8      338.21      320.85      2.63 o 
   4   1   8       76.50       68.93      0.66 o 
   5   1   8        1.43        0.99      0.10 o 
   6   1   8        5.32        5.45      0.20 o 
   7   1   8       87.12       83.52      0.96 o 
   8   1   8       10.03        9.96      0.30 o 
   9   1   8        8.18        8.17      0.32 o 
  10   1   8       32.58       34.45      0.70 o 
  11   1   8        1.04        1.14      0.21 o 
  12   1   8       45.68       46.08      1.01 o 
  13   1   8        7.54        7.28      0.42 o 
 -14   2   8       80.97       79.00      2.18 o 
 -13   2   8       25.54       25.38      0.59 o 
 -12   2   8        3.07        2.98      0.25 o 
 -11   2   8        4.65        4.82      0.25 o 
 -10   2   8       31.21       30.17      0.57 o 
  -9   2   8        2.76        2.69      0.18 o 
  -8   2   8       58.67       56.94      0.78 o 
  -7   2   8        1.74        1.33      0.15 o 
  -6   2   8       93.18       85.87      0.92 o 
  -5   2   8      678.41      657.42      5.82 o 
  -4   2   8      137.80      133.24      1.36 o 
  -3   2   8      117.28      113.47      1.11 o 
  -2   2   8      123.03      126.79      1.05 o 
  -1   2   8      121.11      126.56      1.10 o 
   0   2   8       23.09       22.01      0.30 o 
   1   2   8      230.47      229.30      1.97 o 
   2   2   8       31.62       29.04      0.29 o 
   3   2   8      193.48      185.92      1.60 o 
   4   2   8      245.15      225.27      1.92 o 
   5   2   8      169.83      151.63      1.48 o 
   6   2   8       13.07       11.88      0.30 o 
   7   2   8        6.80        7.18      0.28 o 
   8   2   8        4.68        3.84      0.23 o 
   9   2   8       12.82       12.76      0.40 o 
  10   2   8       65.43       65.75      1.07 o 
  11   2   8       48.00       51.66      0.95 o 
  12   2   8       44.20       45.08      0.92 o 
  13   2   8       24.26       23.07      0.93 o 
 -14   3   8       18.51       19.43      0.93 o 
 -13   3   8        8.57        8.02      0.38 o 
 -12   3   8        3.52        3.49      0.32 o 
 -11   3   8       20.57       22.00      0.51 o 
 -10   3   8       32.78       33.74      0.58 o 
  -9   3   8       93.22       89.46      1.35 o 
  -8   3   8       82.83       84.79      1.09 o 
  -7   3   8      215.06      207.11      2.19 o 
  -6   3   8       57.34       56.46      0.73 o 
  -5   3   8       37.73       38.63      0.46 o 
  -4   3   8      735.99      701.49      5.77 o 
  -3   3   8      502.55      479.82      4.32 o 
  -2   3   8       11.00       12.38      0.24 o 
  -1   3   8       42.17       43.59      0.46 o 
   0   3   8      356.98      347.65      2.81 o 
   1   3   8      171.22      176.30      1.44 o 
   2   3   8       37.65       33.44      0.40 o 
   3   3   8      101.78      100.25      0.98 o 
   4   3   8        5.32        4.58      0.20 o 
   5   3   8       80.45       72.10      0.91 o 
   6   3   8       12.71       10.68      0.36 o 
   7   3   8       19.47       18.81      0.42 o 
   8   3   8        8.10        8.49      0.26 o 
   9   3   8       70.75       73.03      0.98 o 
  10   3   8       18.01       17.46      0.52 o 
  11   3   8       23.68       25.36      0.65 o 
  12   3   8       14.15       13.63      0.97 o 
 -13   4   8       26.36       26.11      0.88 o 
 -12   4   8       16.12       16.97      0.52 o 
 -11   4   8       12.18       12.48      0.42 o 
 -10   4   8       33.59       35.81      0.73 o 
  -9   4   8       91.46       95.52      1.36 o 
  -8   4   8       40.64       41.88      0.65 o 
  -7   4   8       47.73       47.33      0.68 o 
  -6   4   8        5.20        5.46      0.32 o 
  -5   4   8       47.35       50.02      0.68 o 
  -4   4   8       35.71       29.00      0.53 o 
  -3   4   8      170.13      155.19      1.56 o 
  -2   4   8       83.33       85.55      0.92 o 
  -1   4   8       28.98       26.03      0.38 o 
   0   4   8       12.31        9.83      0.26 o 
   1   4   8       75.25       63.36      0.70 o 
   2   4   8       50.72       47.11      0.57 o 
   3   4   8       70.24       68.01      0.78 o 
   4   4   8       14.62       15.35      0.34 o 
   5   4   8        9.81       11.21      0.35 o 
   6   4   8       92.62       90.52      1.28 o 
   7   4   8       70.23       72.73      1.11 o 
   8   4   8       49.84       49.44      0.88 o 
   9   4   8        5.57        6.14      0.27 o 
  10   4   8       34.33       33.62      0.71 o 
  11   4   8       65.96       70.47      1.71 o 
  12   4   8        9.49       10.34      1.01 o 
 -12   5   8       35.73       40.20      1.00 o 
 -11   5   8       19.28       18.40      0.57 o 
 -10   5   8        3.05        3.38      0.30 o 
  -9   5   8       37.01       37.75      0.70 o 
  -8   5   8       43.99       47.39      0.85 o 
  -7   5   8       23.72       23.01      0.55 o 
  -6   5   8       92.37       92.75      1.14 o 
  -5   5   8       12.35       11.98      0.31 o 
  -4   5   8        2.10        2.00      0.17 o 
  -3   5   8        8.58        9.44      0.33 o 
  -2   5   8       42.13       40.36      0.65 o 
  -1   5   8       88.85       79.95      0.99 o 
   0   5   8       50.23       49.71      0.70 o 
   1   5   8       17.90       18.44      0.38 o 
   2   5   8       49.08       50.71      0.71 o 
   3   5   8       21.91       20.97      0.46 o 
   4   5   8       59.30       59.06      0.98 o 
   5   5   8       26.02       26.91      0.63 o 
   6   5   8       77.48       78.95      1.24 o 
   7   5   8      187.41      190.12      2.41 o 
   8   5   8       46.66       47.01      1.07 o 
   9   5   8       47.54       48.53      1.11 o 
  10   5   8       25.36       25.09      0.88 o 
  11   5   8        7.84        8.14      0.53 o 
 -10   6   8        1.50        1.25      0.25 o 
  -9   6   8        5.00        5.61      0.34 o 
  -8   6   8       18.81       18.99      0.52 o 
  -7   6   8       28.42       25.78      0.58 o 
  -6   6   8       32.42       31.88      0.63 o 
  -5   6   8        3.66        3.82      0.28 o 
  -4   6   8        8.38        8.29      0.31 o 
  -3   6   8        6.85        6.98      0.31 o 
  -2   6   8       58.18       57.96      1.00 o 
  -1   6   8       18.58       15.98      0.49 o 
   0   6   8       59.37       60.49      0.95 o 
   1   6   8       29.76       29.16      0.70 o 
   2   6   8       18.14       18.09      0.48 o 
   3   6   8       22.06       20.01      0.58 o 
   4   6   8       12.44       12.16      0.47 o 
   5   6   8       20.79       20.42      0.69 o 
   6   6   8       24.55       24.57      0.77 o 
   7   6   8       50.40       50.93      1.43 o 
   8   6   8       66.36       68.47      2.30 o 
   9   6   8       24.43       25.70      1.10 o 
  -8   7   8        5.23        4.59      0.33 o 
  -7   7   8       11.37       10.57      0.43 o 
  -6   7   8       22.20       21.70      0.55 o 
  -5   7   8       22.04       22.87      0.54 o 
  -4   7   8        7.86        7.75      0.36 o 
  -3   7   8      134.82      134.04      1.67 o 
  -2   7   8       39.46       39.44      0.85 o 
  -1   7   8        0.20        0.31      0.21 o 
   0   7   8       50.05       48.41      0.96 o 
   1   7   8        5.38        4.87      0.34 o 
   2   7   8        5.26        5.94      0.37 o 
   3   7   8        4.12        4.39      0.38 o 
   4   7   8       10.70       11.68      0.51 o 
   5   7   8       14.78       14.19      0.64 o 
   6   7   8       43.90       44.36      2.02 o 
   7   7   8        6.28        6.85      0.66 o 
  -4   8   8        6.11        5.80      0.43 o 
  -3   8   8        7.57        8.14      0.54 o 
  -2   8   8       32.61       34.06      0.90 o 
  -1   8   8       36.28       37.34      0.95 o 
   0   8   8        7.26        7.09      0.46 o 
   1   8   8       17.13       17.10      0.65 o 
   2   8   8       31.60       31.76      0.95 o 
   3   8   8        2.77        2.37      0.36 o 
 -14   0   9      131.39      132.97      3.43 o 
 -13   0   9       35.10       35.48      1.32 o 
 -12   0   9       32.42       38.06      4.11 o 
 -11   0   9       17.92       20.39      1.60 o 
 -10   0   9       19.15       17.85      0.72 o 
  -9   0   9        2.38        2.18      0.27 o 
  -8   0   9        0.09        0.38      0.18 o 
  -7   0   9      183.04      156.28      2.55 o 
  -6   0   9       87.48       81.42      1.43 o 
  -5   0   9       89.20       79.30      1.21 o 
  -4   0   9        1.26        1.66      0.19 o 
  -3   0   9       69.79       69.10      1.23 o 
  -2   0   9       16.42       16.79      0.28 o 
  -1   0   9      165.14      175.35      1.91 o 
   0   0   9       75.91       77.98      0.91 o 
   1   0   9       44.46       42.33      0.55 o 
   2   0   9        1.91        1.57      0.12 o 
   3   0   9       41.49       33.86      0.61 o 
   4   0   9       74.70       84.06      1.49 o 
   5   0   9      175.60      169.61      2.52 o 
   6   0   9       26.86       34.09      0.77 o 
   7   0   9        0.09        0.24      0.14 o 
   8   0   9        5.69        5.66      0.41 o 
   9   0   9      260.64      261.70      4.88 o 
  10   0   9       24.63       25.97      0.83 o 
  11   0   9       59.02       59.90      1.58 o 
  12   0   9        1.89        1.61      0.40 o 
  13   0   9        0.38        0.54      0.37 o 
 -14   1   9        0.56        0.96      0.28 o 
 -13   1   9       14.22       14.61      0.49 o 
 -12   1   9       57.69       56.32      0.86 o 
 -11   1   9       75.79       78.36      1.18 o 
 -10   1   9       35.52       35.52      0.60 o 
  -9   1   9       15.39       16.24      0.45 o 
  -8   1   9      103.68       96.15      1.34 o 
  -7   1   9       10.94        9.35      0.30 o 
  -6   1   9      173.26      162.02      1.78 o 
  -5   1   9       18.10       18.68      0.35 o 
  -4   1   9        7.30        7.45      0.19 o 
  -3   1   9       15.59       17.92      0.30 o 
  -2   1   9       91.72       94.01      0.87 o 
  -1   1   9      163.18      153.42      1.71 o 
   0   1   9      142.79      145.04      1.75 o 
   1   1   9       78.52       81.15      1.24 o 
   2   1   9       97.59       98.76      0.91 o 
   3   1   9       38.33       39.11      0.48 o 
   4   1   9        3.29        4.44      0.18 o 
   5   1   9      200.17      179.35      1.74 o 
   6   1   9        1.26        2.35      0.16 o 
   7   1   9       75.81       76.82      1.02 o 
   8   1   9       23.98       23.23      0.55 o 
   9   1   9       24.65       24.28      0.52 o 
  10   1   9      195.09      191.85      2.33 o 
  11   1   9       47.43       46.39      0.87 o 
  12   1   9       22.46       24.69      0.64 o 
  13   1   9       28.36       29.81      0.86 o 
 -14   2   9       72.02       74.06      1.48 o 
 -13   2   9        5.65        5.31      0.32 o 
 -12   2   9       34.40       33.90      0.65 o 
 -11   2   9       64.11       63.62      0.87 o 
 -10   2   9       53.54       53.07      0.81 o 
  -9   2   9       37.78       36.42      0.55 o 
  -8   2   9       76.42       76.67      0.88 o 
  -7   2   9       10.52        9.63      0.37 o 
  -6   2   9       40.18       40.87      0.77 o 
  -5   2   9       69.23       64.35      0.90 o 
  -4   2   9      312.26      301.04      2.99 o 
  -3   2   9       17.70       17.54      0.30 o 
  -2   2   9       36.47       34.03      0.36 o 
  -1   2   9      272.44      264.64      2.24 o 
   0   2   9      178.62      181.12      1.49 o 
   1   2   9       64.67       57.82      0.65 o 
   2   2   9       86.63       88.33      0.79 o 
   3   2   9      515.73      500.83      4.12 o 
   4   2   9       87.16       83.19      0.90 o 
   5   2   9        0.74        1.15      0.12 o 
   6   2   9       27.27       25.28      0.49 o 
   7   2   9        7.91        7.36      0.32 o 
   8   2   9       57.90       55.94      1.00 o 
   9   2   9        0.10        0.09      0.16 o 
  10   2   9       25.68       26.19      0.69 o 
  11   2   9        0.37        0.60      0.18 o 
  12   2   9        5.64        5.35      0.36 o 
 -13   3   9       18.18       18.32      0.82 o 
 -12   3   9       17.46       17.72      0.50 o 
 -11   3   9        4.73        5.19      0.28 o 
 -10   3   9       51.54       51.63      0.77 o 
  -9   3   9       20.39       20.28      0.45 o 
  -8   3   9       36.54       37.59      0.61 o 
  -7   3   9       34.57       36.19      0.56 o 
  -6   3   9       63.34       59.21      0.85 o 
  -5   3   9       53.44       51.73      0.74 o 
  -4   3   9      151.94      135.05      1.58 o 
  -3   3   9      172.90      162.84      1.95 o 
  -2   3   9       59.52       58.25      0.80 o 
  -1   3   9       93.14       93.18      0.96 o 
   0   3   9      170.34      161.75      1.40 o 
   1   3   9       32.20       29.98      0.38 o 
   2   3   9        3.79        5.95      0.24 o 
   3   3   9       25.31       24.43      0.40 o 
   4   3   9       28.26       26.99      0.47 o 
   5   3   9       20.65       22.37      0.46 o 
   6   3   9       42.35       41.52      0.80 o 
   7   3   9       15.55       15.98      0.49 o 
   8   3   9        0.89        1.20      0.22 o 
   9   3   9       26.45       25.07      0.69 o 
  10   3   9       24.07       23.94      0.70 o 
  11   3   9       24.15       24.20      0.73 o 
  12   3   9       31.31       30.71      1.09 o 
 -12   4   9        2.50        2.60      0.26 o 
 -11   4   9        8.68        8.54      0.35 o 
 -10   4   9        1.83        1.94      0.24 o 
  -9   4   9       84.30       88.66      1.18 o 
  -8   4   9       13.93       15.75      0.42 o 
  -7   4   9      100.54      101.98      1.24 o 
  -6   4   9       28.66       27.86      0.51 o 
  -5   4   9       19.73       18.93      0.73 o 
  -4   4   9      110.36      105.50      1.28 o 
  -3   4   9      127.48      127.79      1.39 o 
  -2   4   9       97.72       97.10      1.11 o 
  -1   4   9       64.60       66.58      0.79 o 
   0   4   9        7.39        8.23      0.22 o 
   1   4   9        0.59        1.03      0.10 o 
   2   4   9        2.99        2.83      0.20 o 
   3   4   9       35.39       36.64      0.58 o 
   4   4   9        2.43        2.85      0.23 o 
   5   4   9       65.60       67.63      1.34 o 
   6   4   9       13.20       13.28      0.48 o 
   7   4   9       87.21       90.63      1.50 o 
   8   4   9        4.56        4.66      0.36 o 
   9   4   9       49.90       51.58      1.09 o 
  10   4   9        1.35        1.24      0.38 o 
  11   4   9        6.28        5.96      0.71 o 
 -11   5   9        1.68        1.82      0.27 o 
 -10   5   9       26.05       27.66      0.65 o 
  -9   5   9        0.48        0.53      0.20 o 
  -8   5   9        0.95        1.17      0.19 o 
  -7   5   9        1.94        1.60      0.17 o 
  -6   5   9        1.30        1.11      0.19 o 
  -5   5   9       19.36       19.25      0.62 o 
  -4   5   9        7.23        7.21      0.29 o 
  -3   5   9        8.88        8.87      0.31 o 
  -2   5   9       26.18       25.85      0.65 o 
  -1   5   9       60.18       61.52      0.85 o 
   0   5   9        6.93        6.91      0.26 o 
   1   5   9      108.87      101.69      1.22 o 
   2   5   9       26.41       28.04      0.58 o 
   3   5   9        3.43        3.35      0.21 o 
   4   5   9       18.30       19.24      0.50 o 
   5   5   9       27.66       29.92      0.63 o 
   6   5   9      117.25      116.71      1.60 o 
   7   5   9       18.49       18.69      0.51 o 
   8   5   9       63.37       64.42      1.39 o 
   9   5   9       48.07       49.07      3.82 o 
  10   5   9       17.62       17.43      1.09 o 
 -10   6   9       22.00       22.55      0.61 o 
  -9   6   9       12.11       12.49      0.51 o 
  -8   6   9       20.80       20.39      0.47 o 
  -7   6   9        3.50        3.57      0.27 o 
  -6   6   9        8.72        9.06      0.40 o 
  -5   6   9        4.10        4.24      0.32 o 
  -4   6   9       17.78       18.37      0.52 o 
  -3   6   9       76.53       79.30      1.22 o 
  -2   6   9       95.65       93.56      1.28 o 
  -1   6   9       65.69       66.11      1.00 o 
   0   6   9        2.91        3.19      0.23 o 
   1   6   9        5.52        5.67      0.28 o 
   2   6   9        2.43        2.12      0.25 o 
   3   6   9       42.02       41.35      0.79 o 
   4   6   9        7.14        6.91      0.59 o 
   5   6   9       32.53       32.98      0.84 o 
   6   6   9       59.23       61.34      1.25 o 
   7   6   9       20.42       18.92      0.77 o 
   8   6   9        5.40        6.44      0.45 o 
  -7   7   9        8.22        8.13      0.47 o 
  -6   7   9       15.55       16.51      0.59 o 
  -5   7   9       70.82       72.94      1.24 o 
  -4   7   9       60.39       61.75      1.45 o 
  -3   7   9       30.36       30.57      0.89 o 
  -2   7   9      155.54      157.30      2.11 o 
  -1   7   9       58.40       60.35      1.08 o 
   0   7   9       25.63       27.13      0.68 o 
   1   7   9       16.14       16.11      0.53 o 
   2   7   9       11.83       11.49      0.48 o 
   3   7   9        5.80        5.36      0.37 o 
   4   7   9       10.56       11.24      0.89 o 
   5   7   9        1.19        0.47      0.32 o 
   6   7   9       34.33       33.81      1.19 o 
  -2   8   9       71.58       76.90      1.43 o 
  -1   8   9       27.24       27.62      0.80 o 
   0   8   9        5.58        5.47      0.55 o 
   1   8   9       15.49       15.41      0.60 o 
 -14   0  10        2.38        3.21      0.60 o 
 -13   0  10       12.41       11.85      0.76 o 
 -12   0  10       95.57      100.06      2.44 o 
 -11   0  10        5.36        5.79      1.10 o 
 -10   0  10        0.02        0.21      0.22 o 
  -9   0  10       63.02       61.05      1.29 o 
  -8   0  10        0.02        0.39      0.18 o 
  -7   0  10      189.15      186.12      2.96 o 
  -6   0  10      323.45      310.99      5.80 o 
  -5   0  10       94.34       76.06      1.67 o 
  -4   0  10       88.96       82.02      1.73 o 
  -3   0  10        5.94        5.38      0.25 o 
  -2   0  10       21.24       23.90      0.55 o 
  -1   0  10        9.40       10.08      0.23 o 
   0   0  10       18.36       17.56      0.36 o 
   1   0  10      353.38      353.41      3.94 o 
   2   0  10       11.89       11.11      0.30 o 
   3   0  10       33.08       33.91      0.85 o 
   4   0  10        2.90        2.33      0.20 o 
   5   0  10        0.18        1.82      0.75 o 
   6   0  10        7.91        7.08      0.40 o 
   7   0  10      167.15      175.06      4.83 o 
   8   0  10       16.68       15.74      0.72 o 
   9   0  10      144.01      141.72      3.11 o 
  10   0  10       29.86       29.12      1.38 o 
  11   0  10      108.77      112.50      2.41 o 
  12   0  10        5.75        6.11      1.07 o 
 -14   1  10       20.56       21.73      0.79 o 
 -13   1  10        6.44        7.55      0.42 o 
 -12   1  10       16.13       14.77      0.49 o 
 -11   1  10       30.13       29.92      0.69 o 
 -10   1  10       90.12       88.83      1.34 o 
  -9   1  10       24.67       25.28      0.59 o 
  -8   1  10       18.71       16.34      0.41 o 
  -7   1  10       34.68       31.30      0.95 o 
  -6   1  10       45.73       40.74      0.65 o 
  -5   1  10       19.77       18.16      0.42 o 
  -4   1  10       80.01       74.43      1.28 o 
  -3   1  10       12.26       11.98      0.30 o 
  -2   1  10      124.09      124.33      1.19 o 
  -1   1  10      141.48      139.20      1.60 o 
   0   1  10       47.06       48.77      0.74 o 
   1   1  10      294.41      286.15      3.08 o 
   2   1  10        0.44        1.07      0.15 o 
   3   1  10      154.55      147.68      1.54 o 
   4   1  10       25.60       20.97      0.37 o 
   5   1  10       14.30       15.73      0.38 o 
   6   1  10       11.88       13.42      0.47 o 
   7   1  10       39.05       38.76      0.81 o 
   8   1  10       45.28       44.26      0.80 o 
   9   1  10       24.11       24.44      0.59 o 
  10   1  10       81.30       83.73      1.36 o 
  11   1  10       56.73       56.40      1.09 o 
  12   1  10        5.33        5.30      0.46 o 
 -13   2  10        6.03        5.47      0.39 o 
 -12   2  10       15.25       14.66      0.49 o 
 -11   2  10        2.25        2.92      0.26 o 
 -10   2  10      144.15      139.29      1.66 o 
  -9   2  10       34.74       35.95      0.80 o 
  -8   2  10       12.96       12.77      0.30 o 
  -7   2  10       53.03       52.32      1.14 o 
  -6   2  10        5.41        6.59      0.28 o 
  -5   2  10       36.40       34.25      0.86 o 
  -4   2  10        6.17        6.60      0.23 o 
  -3   2  10      365.58      347.19      3.33 o 
  -2   2  10      272.98      266.34      2.32 o 
  -1   2  10      280.44      274.65      2.87 o 
   0   2  10      360.62      340.77      3.60 o 
   1   2  10       50.09       46.66      0.89 o 
   2   2  10      110.73      109.01      1.19 o 
   3   2  10       39.04       38.16      0.52 o 
   4   2  10        4.00        5.45      0.19 o 
   5   2  10       44.06       41.53      0.63 o 
   6   2  10       20.07       17.70      0.45 o 
   7   2  10       12.71       13.66      0.44 o 
   8   2  10       44.92       45.04      0.86 o 
   9   2  10       40.31       42.54      0.87 o 
  10   2  10       26.08       26.16      0.69 o 
  11   2  10       12.69       14.39      0.74 o 
  12   2  10       56.18       56.38      1.44 o 
 -13   3  10      103.38      109.31      2.00 o 
 -12   3  10       37.30       37.55      0.80 o 
 -11   3  10       23.84       23.68      0.48 o 
 -10   3  10        3.88        3.89      0.21 o 
  -9   3  10       39.56       41.66      0.75 o 
  -8   3  10      106.67      104.62      1.57 o 
  -7   3  10        6.89        6.38      0.32 o 
  -6   3  10       83.98       80.27      1.24 o 
  -5   3  10      132.55      128.00      1.88 o 
  -4   3  10       11.88       11.29      0.35 o 
  -3   3  10       26.58       27.64      0.49 o 
  -2   3  10       89.23       84.96      1.06 o 
  -1   3  10       22.68       22.57      0.35 o 
   0   3  10       48.68       45.33      0.55 o 
   1   3  10       61.75       61.30      0.65 o 
   2   3  10      100.96       95.91      0.99 o 
   3   3  10      165.50      163.43      1.75 o 
   4   3  10      113.11      113.32      1.32 o 
   5   3  10        1.73        1.29      0.18 o 
   6   3  10        0.72        1.12      0.19 o 
   7   3  10        6.01        5.41      0.31 o 
   8   3  10        5.14        5.24      0.33 o 
   9   3  10       37.06       36.38      1.59 o 
  10   3  10       50.97       52.47      1.08 o 
  11   3  10        2.35        2.52      0.44 o 
 -12   4  10        7.84        7.62      0.36 o 
 -11   4  10       15.30       15.69      0.43 o 
 -10   4  10       22.26       21.90      0.52 o 
  -9   4  10       39.22       40.45      0.66 o 
  -8   4  10       83.00       83.02      1.19 o 
  -7   4  10       69.83       69.35      1.25 o 
  -6   4  10       11.97       12.49      0.34 o 
  -5   4  10       23.25       25.83      0.62 o 
  -4   4  10       21.48       21.59      0.78 o 
  -3   4  10       79.61       73.80      1.01 o 
  -2   4  10       18.10       17.45      0.42 o 
  -1   4  10       72.12       69.39      0.92 o 
   0   4  10       42.24       42.04      0.62 o 
   1   4  10       28.84       29.26      0.51 o 
   2   4  10       20.08       20.15      0.60 o 
   3   4  10       57.18       57.87      0.95 o 
   4   4  10       73.64       76.04      1.50 o 
   5   4  10       15.01       16.42      0.51 o 
   6   4  10        6.83        6.25      0.36 o 
   7   4  10       81.77       84.49      1.76 o 
   8   4  10       27.93       27.22      0.73 o 
   9   4  10        6.56        7.02      0.48 o 
  10   4  10        2.76        2.86      0.38 o 
 -11   5  10        4.28        4.26      0.30 o 
 -10   5  10       16.62       16.93      0.45 o 
  -9   5  10       10.92       10.91      0.46 o 
  -8   5  10       75.61       77.10      1.27 o 
  -7   5  10       75.21       74.20      1.14 o 
  -6   5  10       28.28       28.66      0.58 o 
  -5   5  10       15.27       15.59      0.50 o 
  -4   5  10        3.42        3.18      0.19 o 
  -3   5  10       90.67       91.72      1.18 o 
  -2   5  10        7.82        7.44      0.27 o 
  -1   5  10       38.88       38.46      0.62 o 
   0   5  10       22.33       23.71      0.54 o 
   1   5  10       42.80       40.56      0.74 o 
   2   5  10        5.50        4.62      0.29 o 
   3   5  10       63.52       63.97      1.18 o 
   4   5  10        9.37        9.08      0.43 o 
   5   5  10       24.14       24.65      0.70 o 
   6   5  10       27.94       27.47      0.92 o 
   7   5  10        9.58        9.26      0.48 o 
   8   5  10       14.01       13.95      0.88 o 
   9   5  10       24.48       25.86      1.92 o 
  -9   6  10        3.71        3.07      0.33 o 
  -8   6  10        3.11        2.92      0.48 o 
  -7   6  10       28.27       26.63      0.63 o 
  -6   6  10       39.32       40.97      0.72 o 
  -5   6  10       81.91       79.21      1.23 o 
  -4   6  10       11.34        9.81      0.39 o 
  -3   6  10       12.25       12.61      0.40 o 
  -2   6  10       70.57       70.93      1.04 o 
  -1   6  10       13.03       13.21      0.39 o 
   0   6  10        1.42        0.95      0.17 o 
   1   6  10        5.48        5.11      0.26 o 
   2   6  10       44.16       41.25      0.72 o 
   3   6  10        9.59        9.63      0.44 o 
   4   6  10       19.02       18.48      0.69 o 
   5   6  10       11.49       11.24      0.57 o 
   6   6  10       13.29       12.62      1.91 o 
   7   6  10        4.90        3.95      0.62 o 
  -6   7  10        8.76        7.61      0.44 o 
  -5   7  10       10.58       10.88      0.49 o 
  -4   7  10       55.38       54.91      1.08 o 
  -3   7  10       56.47       57.29      1.11 o 
  -2   7  10        5.76        4.89      0.36 o 
  -1   7  10       17.62       18.09      0.60 o 
   0   7  10       20.11       21.73      0.62 o 
   1   7  10       13.96       14.32      0.54 o 
   2   7  10       39.06       39.45      0.92 o 
   3   7  10        0.26       -0.03      0.23 o 
   4   7  10       22.05       22.20      0.72 o 
   5   7  10       10.43        9.59      0.85 o 
 -13   0  11        1.46        1.70      0.41 o 
 -12   0  11        0.36        0.47      0.32 o 
 -11   0  11      359.36      372.46      7.02 o 
 -10   0  11       25.69       26.85      0.94 o 
  -9   0  11        5.03        6.45      0.39 o 
  -8   0  11        7.89        8.95      0.48 o 
  -7   0  11        0.00        0.24      0.22 o 
  -6   0  11       16.73       16.73      0.84 o 
  -5   0  11       83.27       87.36      1.90 o 
  -4   0  11       14.18       11.64      0.48 o 
  -3   0  11       74.98       72.58      1.55 o 
  -2   0  11       44.94       41.85      0.97 o 
  -1   0  11       21.72       19.84      0.46 o 
   0   0  11      132.83      129.63      1.69 o 
   1   0  11        5.04        6.49      0.81 o 
   2   0  11       42.95       37.13      0.72 o 
   3   0  11      135.93      124.35      1.90 o 
   4   0  11        6.23        4.93      0.31 o 
   5   0  11       11.16       12.06      0.56 o 
   6   0  11       51.53       53.55      1.37 o 
   7   0  11        1.59        1.65      0.30 o 
   8   0  11        9.94        9.64      0.59 o 
   9   0  11       11.02       12.76      0.71 o 
  10   0  11       30.12       28.09      1.29 o 
  11   0  11        2.91        2.21      0.58 o 
  12   0  11        1.15        1.74      0.62 o 
 -13   1  11       38.50       41.43      0.93 o 
 -12   1  11       46.37       47.06      0.89 o 
 -11   1  11       77.26       77.22      1.25 o 
 -10   1  11        4.43        3.99      0.26 o 
  -9   1  11       19.66       20.65      0.62 o 
  -8   1  11        3.16        3.33      0.24 o 
  -7   1  11       26.88       27.48      0.59 o 
  -6   1  11       47.85       46.12      0.96 o 
  -5   1  11       18.08       18.10      0.42 o 
  -4   1  11       10.83       10.97      0.39 o 
  -3   1  11        8.38        6.93      0.43 o 
  -2   1  11       77.06       73.77      1.35 o 
  -1   1  11       99.31       96.13      1.37 o 
   0   1  11      161.56      158.70      2.20 o 
   1   1  11      103.02       98.29      1.42 o 
   2   1  11        0.07        0.33      0.10 o 
   3   1  11       19.71       20.72      0.37 o 
   4   1  11        4.70        3.65      0.31 o 
   5   1  11       36.44       36.22      0.64 o 
   6   1  11       64.08       65.34      1.13 o 
   7   1  11       45.18       48.25      0.95 o 
   8   1  11       33.03       31.88      0.77 o 
   9   1  11       13.85       14.76      0.54 o 
  10   1  11        4.72        4.46      0.37 o 
  11   1  11       26.21       26.65      1.09 o 
 -13   2  11        5.98        6.40      0.43 o 
 -12   2  11        4.17        4.08      0.38 o 
 -11   2  11       10.38       11.93      0.42 o 
 -10   2  11       16.49       16.51      0.43 o 
  -9   2  11        8.57        9.15      0.39 o 
  -8   2  11      100.14       99.86      1.68 o 
  -7   2  11       48.37       48.16      0.76 o 
  -6   2  11        8.48        8.25      0.27 o 
  -5   2  11       10.27        9.84      0.28 o 
  -4   2  11       53.26       49.59      0.76 o 
  -3   2  11      160.33      152.77      1.98 o 
  -2   2  11      236.70      233.26      2.50 o 
  -1   2  11      132.84      130.82      1.83 o 
   0   2  11      146.27      145.29      1.85 o 
   1   2  11       76.79       76.40      1.22 o 
   2   2  11      153.29      152.22      1.77 o 
   3   2  11        9.33        8.87      0.31 o 
   4   2  11       10.44       10.37      0.41 o 
   5   2  11       43.94       45.47      0.82 o 
   6   2  11        4.55        5.09      0.30 o 
   7   2  11        9.30        9.69      0.43 o 
   8   2  11       12.94       11.71      0.39 o 
   9   2  11       31.74       33.09      0.72 o 
  10   2  11       24.23       24.46      0.64 o 
  11   2  11        2.10        2.74      0.34 o 
 -12   3  11       32.76       33.38      0.78 o 
 -11   3  11        8.69        9.16      0.34 o 
 -10   3  11       37.42       37.99      0.74 o 
  -9   3  11       44.06       43.72      0.79 o 
  -8   3  11       10.50       10.54      0.42 o 
  -7   3  11       17.55       18.18      0.51 o 
  -6   3  11       14.62       15.75      0.54 o 
  -5   3  11       34.77       32.34      0.65 o 
  -4   3  11       38.77       37.74      0.75 o 
  -3   3  11       30.59       28.44      0.60 o 
  -2   3  11      118.65      117.86      1.47 o 
  -1   3  11       21.28       21.73      0.37 o 
   0   3  11       29.07       28.02      0.53 o 
   1   3  11       44.80       45.71      0.68 o 
   2   3  11       22.17       21.24      0.43 o 
   3   3  11       69.91       71.51      1.00 o 
   4   3  11      105.19      110.10      1.43 o 
   5   3  11       41.08       41.84      0.76 o 
   6   3  11       19.43       19.10      0.50 o 
   7   3  11       32.93       32.26      0.71 o 
   8   3  11       66.84       65.58      1.16 o 
   9   3  11       57.54       60.96      1.14 o 
  10   3  11       22.12       22.38      0.82 o 
 -11   4  11       24.87       26.42      0.72 o 
 -10   4  11       54.82       59.06      1.16 o 
  -9   4  11       52.58       54.00      1.07 o 
  -8   4  11       48.19       47.50      0.97 o 
  -7   4  11        2.57        2.99      0.29 o 
  -6   4  11       27.15       26.94      0.65 o 
  -5   4  11       23.55       21.09      0.56 o 
  -4   4  11       81.25       78.80      1.25 o 
  -3   4  11        9.69        9.38      0.47 o 
  -2   4  11       19.76       18.09      0.42 o 
  -1   4  11       44.48       44.42      0.65 o 
   0   4  11       14.37       14.45      0.37 o 
   1   4  11       18.00       19.04      0.45 o 
   2   4  11       64.55       63.42      1.05 o 
   3   4  11      144.75      147.38      2.01 o 
   4   4  11       33.81       34.13      0.73 o 
   5   4  11       16.68       15.55      0.49 o 
   6   4  11       16.26       16.91      0.53 o 
   7   4  11       27.22       26.06      0.69 o 
   8   4  11        8.56        8.33      0.52 o 
   9   4  11       92.70       95.64      2.04 o 
 -10   5  11        4.35        4.74      0.56 o 
  -9   5  11        1.72        1.67      0.32 o 
  -8   5  11       12.82       12.97      0.74 o 
  -7   5  11       95.88       97.63      1.60 o 
  -6   5  11       77.04       75.62      1.25 o 
  -5   5  11      131.87      130.85      1.78 o 
  -4   5  11       25.66       27.47      0.63 o 
  -3   5  11      141.13      145.62      1.91 o 
  -2   5  11       13.69       14.08      0.44 o 
  -1   5  11       58.05       59.80      0.99 o 
   0   5  11        1.71        2.13      0.23 o 
   1   5  11       63.22       59.50      0.99 o 
   2   5  11       16.47       16.32      0.48 o 
   3   5  11       30.85       28.68      0.72 o 
   4   5  11       30.39       32.64      0.78 o 
   5   5  11       13.63       13.24      0.52 o 
   6   5  11        0.72        0.41      0.22 o 
   7   5  11        1.00        0.82      0.28 o 
   8   5  11        3.29        2.92      0.43 o 
  -8   6  11       11.61       10.19      0.56 o 
  -7   6  11        6.13        5.69      0.45 o 
  -6   6  11       44.96       45.74      1.45 o 
  -5   6  11      132.27      134.26      2.13 o 
  -4   6  11        4.22        4.65      0.70 o 
  -3   6  11       23.18       22.17      0.62 o 
  -2   6  11        1.31        1.17      0.24 o 
  -1   6  11       22.98       23.17      0.62 o 
   0   6  11       45.96       44.33      0.88 o 
   1   6  11       24.29       24.27      0.64 o 
   2   6  11       40.43       39.50      1.10 o 
   3   6  11        8.00        8.95      0.47 o 
   4   6  11        3.76        3.52      0.47 o 
   5   6  11       10.03        9.47      0.63 o 
   6   6  11       49.49       50.12      1.72 o 
  -5   7  11        0.45        0.45      0.30 o 
  -4   7  11        3.07        2.26      0.38 o 
  -3   7  11       35.57       37.05      1.03 o 
  -2   7  11        6.24        5.96      0.47 o 
  -1   7  11        3.20        2.80      0.38 o 
   0   7  11       13.77       12.88      0.85 o 
   1   7  11        7.05        7.79      0.86 o 
   2   7  11        2.83        3.48      0.53 o 
   3   7  11       10.19       10.38      1.34 o 
 -13   0  12       42.41       44.59      1.92 o 
 -12   0  12        2.27        4.90      0.48 o 
 -11   0  12        0.91        1.51      0.55 o 
 -10   0  12       84.71       85.64      2.19 o 
  -9   0  12       42.00       42.34      1.50 o 
  -8   0  12       39.78       38.52      1.20 o 
  -7   0  12        0.49        0.79      0.26 o 
  -6   0  12       53.64       51.33      1.34 o 
  -5   0  12        0.35        0.69      0.32 o 
  -4   0  12      126.07      115.21      2.39 o 
  -3   0  12        3.02        4.19      0.55 o 
  -2   0  12       57.17       58.75      1.31 o 
  -1   0  12        1.65        1.92      0.31 o 
   0   0  12      107.84      108.54      1.79 o 
   1   0  12       54.42       51.28      1.01 o 
   2   0  12       36.78       37.39      0.92 o 
   3   0  12      206.70      202.61      3.30 o 
   4   0  12        0.00        0.29      0.21 o 
   5   0  12        6.48        6.14      0.46 o 
   6   0  12       72.22       75.78      1.81 o 
   7   0  12        2.24        2.58      0.35 o 
   8   0  12       34.38       35.11      1.55 o 
   9   0  12        0.91        1.12      0.34 o 
  10   0  12        0.01        0.21      0.38 o 
  11   0  12      143.96      138.73      4.45 o 
 -13   1  12        5.48        4.53      0.34 o 
 -12   1  12       17.99       19.35      0.91 o 
 -11   1  12      171.02      170.53      2.38 o 
 -10   1  12       70.15       71.46      1.29 o 
  -9   1  12       76.13       77.30      1.31 o 
  -8   1  12        7.72        8.48      0.32 o 
  -7   1  12       11.47       10.30      0.60 o 
  -6   1  12       11.48       11.13      0.48 o 
  -5   1  12       26.32       23.46      0.61 o 
  -4   1  12       73.72       70.34      1.06 o 
  -3   1  12      212.36      208.62      3.17 o 
  -2   1  12      262.73      258.18      4.86 o 
  -1   1  12       94.98       93.27      3.19 o 
   0   1  12       46.43       44.79      0.87 o 
   1   1  12      150.69      147.55      2.54 o 
   2   1  12       14.91       14.50      0.39 o 
   3   1  12       21.73       21.04      0.42 o 
   4   1  12       31.17       28.18      0.57 o 
   5   1  12       14.03       13.97      0.42 o 
   6   1  12       51.80       50.77      0.97 o 
   7   1  12       16.50       16.51      0.52 o 
   8   1  12       29.72       29.32      0.75 o 
   9   1  12       21.65       21.26      0.66 o 
  10   1  12        4.14        3.68      0.46 o 
  11   1  12       47.10       43.80      1.46 o 
 -12   2  12       77.20       77.46      1.38 o 
 -11   2  12       98.97       99.25      1.60 o 
 -10   2  12       12.85       12.74      0.47 o 
  -9   2  12        0.04        0.22      0.19 o 
  -8   2  12        4.97        5.03      0.33 o 
  -7   2  12       21.35       22.04      0.46 o 
  -6   2  12       21.63       22.41      0.48 o 
  -5   2  12       34.88       33.93      0.74 o 
  -4   2  12        8.50       10.64      1.10 o 
  -3   2  12       93.71       89.48      1.42 o 
  -2   2  12       30.09       27.76      0.80 o 
  -1   2  12        3.06        2.94      0.27 o 
   0   2  12      112.24      110.73      1.51 o 
   1   2  12       61.54       60.67      1.21 o 
   2   2  12        6.91        7.69      0.29 o 
   3   2  12        3.59        3.48      0.20 o 
   4   2  12       51.82       52.02      0.87 o 
   5   2  12       12.09       12.34      0.45 o 
   6   2  12       29.09       30.17      0.84 o 
   7   2  12       35.39       38.17      0.86 o 
   8   2  12      114.80      113.25      1.88 o 
   9   2  12       17.26       18.34      0.63 o 
  10   2  12       32.60       31.00      2.74 o 
 -11   3  12        8.99        9.93      0.55 o 
 -10   3  12       19.24       18.35      0.52 o 
  -9   3  12       15.85       16.25      0.43 o 
  -8   3  12       52.70       50.20      0.87 o 
  -7   3  12       15.94       16.06      0.74 o 
  -6   3  12        3.15        3.92      0.26 o 
  -5   3  12        6.22        6.09      0.29 o 
  -4   3  12        6.13        6.65      0.29 o 
  -3   3  12       11.28       12.29      0.64 o 
  -2   3  12       56.28       53.68      0.87 o 
  -1   3  12      159.40      154.04      1.67 o 
   0   3  12       33.31       31.96      0.56 o 
   1   3  12       24.47       23.38      0.45 o 
   2   3  12      107.92      108.25      1.64 o 
   3   3  12       23.19       23.63      0.78 o 
   4   3  12       36.94       37.93      0.80 o 
   5   3  12       86.98       87.58      1.74 o 
   6   3  12       12.16       12.23      0.47 o 
   7   3  12       16.13       17.10      0.58 o 
   8   3  12       35.33       36.11      0.91 o 
   9   3  12       18.99       20.78      0.96 o 
  10   3  12        3.65        3.32      0.49 o 
 -10   4  12       27.77       27.26      0.77 o 
  -9   4  12       53.58       50.41      1.03 o 
  -8   4  12       15.66       14.74      0.64 o 
  -7   4  12       16.62       18.29      0.56 o 
  -6   4  12       87.37       87.03      1.39 o 
  -5   4  12        6.14        5.86      0.32 o 
  -4   4  12        3.53        3.65      0.38 o 
  -3   4  12       11.71       11.00      0.35 o 
  -2   4  12       16.40       17.49      0.43 o 
  -1   4  12        2.38        2.62      0.25 o 
   0   4  12       51.41       50.10      0.76 o 
   1   4  12       46.29       46.51      0.75 o 
   2   4  12       24.09       24.47      0.55 o 
   3   4  12       45.32       46.50      1.05 o 
   4   4  12       25.02       27.28      0.70 o 
   5   4  12       38.37       37.49      0.77 o 
   6   4  12        7.72        8.04      0.37 o 
   7   4  12        2.36        2.47      0.26 o 
   8   4  12       37.01       38.67      1.06 o 
  -9   5  12        4.52        4.60      0.42 o 
  -8   5  12       40.79       40.84      0.94 o 
  -7   5  12       65.82       66.08      1.13 o 
  -6   5  12       16.71       16.78      0.78 o 
  -5   5  12       38.94       40.44      0.80 o 
  -4   5  12       28.54       30.22      0.67 o 
  -3   5  12       30.84       32.34      0.70 o 
  -2   5  12        0.10        0.37      0.17 o 
  -1   5  12        1.97        2.05      0.22 o 
   0   5  12       43.61       46.08      0.79 o 
   1   5  12        0.98        1.01      0.19 o 
   2   5  12        4.18        3.83      0.30 o 
   3   5  12       25.88       24.49      0.65 o 
   4   5  12       17.97       17.34      0.62 o 
   5   5  12       24.10       27.15      0.71 o 
   6   5  12        0.79        1.04      0.28 o 
   7   5  12       18.73       19.38      0.78 o 
  -7   6  12        2.25        1.89      0.34 o 
  -6   6  12       63.19       63.85      1.80 o 
  -5   6  12       14.47       13.75      0.55 o 
  -4   6  12       35.61       37.44      0.89 o 
  -3   6  12        6.58        7.22      0.42 o 
  -2   6  12        5.57        5.16      0.33 o 
  -1   6  12        4.16        4.55      0.32 o 
   0   6  12       72.01       72.56      1.32 o 
   1   6  12        9.90        8.48      0.41 o 
   2   6  12       87.70       88.89      1.76 o 
   3   6  12        8.48        8.07      0.55 o 
   4   6  12       33.22       35.92      1.11 o 
   5   6  12       40.33       39.92      1.20 o 
 -12   0  13        1.47        1.06      0.53 o 
 -11   0  13       85.88       86.00      3.05 o 
 -10   0  13        7.79        7.59      0.77 o 
  -9   0  13        0.72        0.73      0.41 o 
  -8   0  13       16.90       17.47      0.81 o 
  -7   0  13        7.50        7.97      0.68 o 
  -6   0  13        3.81        4.20      0.63 o 
  -5   0  13       81.14       75.97      1.78 o 
  -4   0  13      171.34      165.67      3.31 o 
  -3   0  13       74.15       77.14      1.72 o 
  -2   0  13       29.91       32.10      0.97 o 
  -1   0  13       44.00       45.34      1.10 o 
   0   0  13       32.21       33.85      0.98 o 
   1   0  13       28.75       28.89      0.79 o 
   2   0  13       12.62       14.20      0.55 o 
   3   0  13       59.88       59.45      1.25 o 
   4   0  13        0.60        0.58      0.35 o 
   5   0  13       68.40       67.85      1.64 o 
   6   0  13      140.93      136.16      2.89 o 
   7   0  13        4.55        5.05      1.15 o 
   8   0  13        1.71        1.63      0.36 o 
   9   0  13        1.00        0.99      0.42 o 
  10   0  13       10.39       11.41      0.98 o 
 -12   1  13       70.97       72.93      1.63 o 
 -11   1  13       25.69       27.07      0.66 o 
 -10   1  13       71.52       75.10      1.62 o 
  -9   1  13       12.12       12.75      0.57 o 
  -8   1  13       37.00       38.45      0.97 o 
  -7   1  13       26.00       27.10      0.75 o 
  -6   1  13        6.00        6.03      0.58 o 
  -5   1  13       14.01       12.19      0.54 o 
  -4   1  13      123.06      120.87      2.00 o 
  -3   1  13      147.77      145.75      2.98 o 
  -2   1  13       19.13       17.74      0.44 o 
  -1   1  13       25.62       27.09      0.86 o 
   0   1  13       40.70       40.48      0.94 o 
   1   1  13       66.76       64.84      1.60 o 
   2   1  13       49.42       51.04      0.80 o 
   3   1  13       68.21       68.89      1.11 o 
   4   1  13       49.09       48.47      1.05 o 
   5   1  13        5.45        5.17      0.29 o 
   6   1  13       72.14       73.93      1.28 o 
   7   1  13       10.56       11.90      0.63 o 
   8   1  13       27.68       26.09      0.72 o 
   9   1  13        7.29        6.24      0.68 o 
  10   1  13       16.46       17.22      0.86 o 
 -11   2  13       32.37       36.13      0.83 o 
 -10   2  13       50.72       54.19      1.01 o 
  -9   2  13       13.70       14.50      0.45 o 
  -8   2  13       26.18       26.39      0.73 o 
  -7   2  13       43.16       44.74      0.82 o 
  -6   2  13       22.64       23.91      0.54 o 
  -5   2  13       40.68       39.64      0.83 o 
  -4   2  13       48.01       48.36      1.08 o 
  -3   2  13       22.04       21.63      0.57 o 
  -2   2  13        4.39        4.44      0.37 o 
  -1   2  13       99.89      100.35      1.93 o 
   0   2  13       32.39       32.72      0.90 o 
   1   2  13       22.57       23.65      0.71 o 
   2   2  13       21.16       21.98      0.93 o 
   3   2  13        6.09        6.05      0.37 o 
   4   2  13      109.46      110.99      1.98 o 
   5   2  13       13.76       13.78      0.44 o 
   6   2  13       11.35       10.98      0.69 o 
   7   2  13       43.12       44.27      0.96 o 
   8   2  13       14.83       13.52      0.64 o 
   9   2  13        1.64        1.13      0.36 o 
 -11   3  13        8.84        9.71      0.49 o 
 -10   3  13        0.50        0.54      0.23 o 
  -9   3  13       19.04       20.12      0.57 o 
  -8   3  13       36.19       37.06      0.78 o 
  -7   3  13       41.88       40.48      1.36 o 
  -6   3  13       62.56       61.90      1.01 o 
  -5   3  13       16.68       16.31      0.53 o 
  -4   3  13        2.40        2.07      0.23 o 
  -3   3  13       26.27       25.11      0.63 o 
  -2   3  13       14.14       14.60      0.61 o 
  -1   3  13       84.47       87.17      1.25 o 
   0   3  13      143.44      144.85      3.47 o 
   1   3  13       34.20       34.68      0.84 o 
   2   3  13        0.53        0.85      0.17 o 
   3   3  13      106.73      112.09      1.73 o 
   4   3  13        9.41       10.80      0.41 o 
   5   3  13       44.86       45.95      0.95 o 
   6   3  13        5.74        6.46      0.37 o 
   7   3  13        9.25        9.97      0.47 o 
   8   3  13        8.42        9.32      0.71 o 
  -9   4  13       49.00       48.21      0.96 o 
  -8   4  13        1.64        2.01      0.40 o 
  -7   4  13       19.23       19.42      0.71 o 
  -6   4  13       33.80       35.24      0.76 o 
  -5   4  13       28.18       29.12      0.66 o 
  -4   4  13       10.72       10.24      0.35 o 
  -3   4  13        3.85        3.84      0.34 o 
  -2   4  13       27.89       29.65      0.56 o 
  -1   4  13       22.84       22.33      0.57 o 
   0   4  13       74.13       74.01      1.44 o 
   1   4  13       18.30       18.65      0.68 o 
   2   4  13       51.20       53.07      1.16 o 
   3   4  13        1.15        1.17      0.22 o 
   4   4  13       20.37       22.65      0.65 o 
   5   4  13       17.81       19.65      0.63 o 
   6   4  13       12.19       12.70      0.66 o 
   7   4  13       20.28       20.29      0.94 o 
  -8   5  13       24.55       26.12      0.76 o 
  -7   5  13       63.86       62.94      1.29 o 
  -6   5  13       31.74       32.51      0.94 o 
  -5   5  13       51.77       52.20      0.94 o 
  -4   5  13        3.80        4.01      0.28 o 
  -3   5  13        4.79        4.85      0.30 o 
  -2   5  13       26.64       25.10      0.58 o 
  -1   5  13        1.97        1.66      0.21 o 
   0   5  13        5.26        5.79      0.31 o 
   1   5  13        3.95        3.88      0.28 o 
   2   5  13       23.85       24.93      0.62 o 
   3   5  13        2.86        3.39      0.28 o 
   4   5  13       30.93       33.61      0.86 o 
   5   5  13        3.99        3.93      0.36 o 
   6   5  13        3.97        4.60      0.61 o 
  -5   6  13       25.00       25.95      0.74 o 
  -4   6  13        1.13        1.23      0.27 o 
  -3   6  13       24.77       25.79      0.72 o 
  -2   6  13       12.75       12.12      0.54 o 
  -1   6  13       14.72       14.23      0.53 o 
   0   6  13       18.26       17.54      0.62 o 
   1   6  13       29.61       30.74      0.96 o 
   2   6  13       68.57       71.29      1.61 o 
   3   6  13       11.63       10.71      0.60 o 
 -11   0  14       48.93       50.61      2.17 o 
 -10   0  14       25.15       26.74      1.43 o 
  -9   0  14        4.75        4.61      0.62 o 
  -8   0  14        2.23        1.71      0.44 o 
  -7   0  14       64.07       68.03      3.71 o 
  -6   0  14        0.38        0.75      0.27 o 
  -5   0  14        4.01        4.03      0.38 o 
  -4   0  14        4.47        4.49      0.38 o 
  -3   0  14      333.41      335.37      6.27 o 
  -2   0  14       17.50       18.09      0.65 o 
  -1   0  14        0.60        1.08      0.22 o 
   0   0  14        0.00        0.30      0.21 o 
   1   0  14       84.52       80.76      1.75 o 
   2   0  14       13.32       13.75      1.29 o 
   3   0  14       11.65       11.86      0.55 o 
   4   0  14        0.04        0.08      0.21 o 
   5   0  14       14.59       15.46      0.68 o 
   6   0  14        0.47        0.53      0.26 o 
   7   0  14        4.36        4.18      0.45 o 
   8   0  14        4.14        3.44      0.58 o 
   9   0  14       17.76       18.43      1.19 o 
 -11   1  14        4.74        4.65      0.42 o 
 -10   1  14        4.07        3.93      0.42 o 
  -9   1  14        3.19        2.91      0.59 o 
  -8   1  14       97.35       95.43      1.85 o 
  -7   1  14        8.56        8.96      0.46 o 
  -6   1  14       23.39       23.54      0.77 o 
  -5   1  14        4.95        5.22      0.32 o 
  -4   1  14      122.73      119.20      3.27 o 
  -3   1  14       45.42       45.74      0.92 o 
  -2   1  14       40.16       41.09      0.82 o 
  -1   1  14        4.10        4.18      1.04 o 
   0   1  14       25.93       26.43      1.15 o 
   1   1  14        0.83        1.15      0.27 o 
   2   1  14       27.74       26.91      0.67 o 
   3   1  14       25.80       26.03      0.58 o 
   4   1  14       37.72       36.80      0.75 o 
   5   1  14        3.54        3.32      0.28 o 
   6   1  14        7.49        8.24      0.39 o 
   7   1  14       11.98       13.66      0.64 o 
   8   1  14       76.24       76.32      1.90 o 
   9   1  14        2.83        3.34      0.44 o 
 -10   2  14        2.59        2.74      0.35 o 
  -9   2  14       14.84       13.95      0.58 o 
  -8   2  14        3.01        2.51      0.30 o 
  -7   2  14       28.62       28.58      0.88 o 
  -6   2  14       41.05       42.95      0.79 o 
  -5   2  14       12.05       12.24      0.59 o 
  -4   2  14       16.97       17.38      0.67 o 
  -3   2  14       20.89       19.92      0.52 o 
  -2   2  14       71.59       67.60      1.50 o 
  -1   2  14       26.80       26.38      0.83 o 
   0   2  14       21.62       22.38      1.28 o 
   1   2  14        4.83        4.51      0.49 o 
   2   2  14        0.87        0.53      0.29 o 
   3   2  14       93.14       94.53      1.45 o 
   4   2  14       50.46       49.40      1.02 o 
   5   2  14       48.01       50.22      1.80 o 
   6   2  14       68.26       70.09      1.40 o 
   7   2  14       56.06       54.29      1.50 o 
   8   2  14       11.03       11.47      0.96 o 
 -10   3  14       19.44       20.29      0.73 o 
  -9   3  14       10.18       10.83      0.63 o 
  -8   3  14       10.08        9.98      0.42 o 
  -7   3  14        8.10        8.21      0.63 o 
  -6   3  14        0.07        0.08      0.19 o 
  -5   3  14       44.66       44.03      1.30 o 
  -4   3  14       47.57       47.39      0.98 o 
  -3   3  14        5.39        5.55      0.27 o 
  -2   3  14        6.79        7.08      0.35 o 
  -1   3  14       39.47       39.91      1.12 o 
   0   3  14        7.96        6.62      0.64 o 
   1   3  14      112.50      109.65      2.79 o 
   2   3  14       79.89       79.95      1.59 o 
   3   3  14       51.47       52.99      0.97 o 
   4   3  14       14.51       16.62      0.96 o 
   5   3  14       47.96       49.82      1.79 o 
   6   3  14        1.11        1.46      0.32 o 
   7   3  14       13.39       13.99      1.13 o 
  -8   4  14       17.21       17.42      0.54 o 
  -7   4  14       41.54       43.39      0.85 o 
  -6   4  14       17.55       18.52      0.64 o 
  -5   4  14        8.68        8.64      0.40 o 
  -4   4  14        6.85        7.22      0.44 o 
  -3   4  14        0.75        1.05      0.20 o 
  -2   4  14       33.96       34.88      0.73 o 
  -1   4  14      100.19      102.64      1.63 o 
   0   4  14       85.31       88.51      1.69 o 
   1   4  14        7.76        6.70      0.35 o 
   2   4  14       33.29       34.24      0.77 o 
   3   4  14       25.47       26.80      0.96 o 
   4   4  14       32.14       31.85      1.23 o 
   5   4  14        0.66        0.68      0.31 o 
   6   4  14        8.19        8.73      0.64 o 
  -6   5  14       29.92       29.88      0.73 o 
  -5   5  14       24.53       25.65      0.75 o 
  -4   5  14        3.04        3.04      0.28 o 
  -3   5  14        1.75        2.13      0.28 o 
  -2   5  14       10.38       10.81      0.49 o 
  -1   5  14        4.73        5.25      0.52 o 
   0   5  14       26.43       25.95      0.79 o 
   1   5  14        1.73        2.11      0.63 o 
   2   5  14       14.12       13.28      0.76 o 
   3   5  14       15.71       17.34      0.87 o 
   4   5  14       33.17       33.25      1.24 o 
 -10   0  15       31.75       32.66      1.64 o 
  -9   0  15      163.84      167.91      4.93 o 
  -8   0  15       54.78       50.92      1.97 o 
  -7   0  15      113.14      110.17      3.34 o 
  -6   0  15        1.99        2.14      0.42 o 
  -5   0  15       18.46       18.34      0.93 o 
  -4   0  15      296.94      297.38      7.56 o 
  -3   0  15       41.53       42.19      1.45 o 
  -2   0  15       16.76       16.50      0.77 o 
  -1   0  15       17.31       17.72      0.80 o 
   0   0  15       14.19       13.24      0.71 o 
   1   0  15       28.70       28.01      1.12 o 
   2   0  15       11.00       11.85      1.37 o 
   3   0  15       29.72       28.49      1.13 o 
   4   0  15       60.09       60.76      2.83 o 
   5   0  15        0.05        0.23      0.25 o 
   6   0  15        0.29        0.58      0.35 o 
   7   0  15        0.23        0.53      0.36 o 
 -10   1  15       15.37       15.76      0.97 o 
  -9   1  15       11.99       12.38      0.56 o 
  -8   1  15       91.71       92.21      1.84 o 
  -7   1  15       12.14       12.53      0.57 o 
  -6   1  15        7.34        7.58      0.59 o 
  -5   1  15        5.71        5.75      0.36 o 
  -4   1  15        1.03        1.57      0.22 o 
  -3   1  15        3.62        3.42      0.25 o 
  -2   1  15        0.01       -0.02      0.13 o 
  -1   1  15        3.82        3.62      0.50 o 
   0   1  15       28.22       29.90      1.32 o 
   1   1  15       11.78       12.17      1.18 o 
   2   1  15        8.19        8.05      0.39 o 
   3   1  15       30.68       30.30      0.65 o 
   4   1  15       14.96       15.87      0.48 o 
   5   1  15       24.59       26.28      0.66 o 
   6   1  15      116.57      122.48      2.62 o 
   7   1  15        9.57       10.32      1.15 o 
  -9   2  15       21.80       21.58      0.86 o 
  -8   2  15        2.67        3.01      0.62 o 
  -7   2  15       13.06       12.40      0.51 o 
  -6   2  15       42.54       43.01      1.08 o 
  -5   2  15       21.44       21.00      0.76 o 
  -4   2  15        2.35        1.86      0.22 o 
  -3   2  15       16.43       17.03      0.49 o 
  -2   2  15       14.23       14.70      0.43 o 
  -1   2  15       15.08       13.07      0.98 o 
   0   2  15       59.41       60.14      2.29 o 
   1   2  15       27.51       28.28      1.21 o 
   2   2  15       92.12       91.99      2.35 o 
   3   2  15       49.90       52.21      1.13 o 
   4   2  15       44.10       44.63      0.87 o 
   5   2  15        4.82        5.08      0.72 o 
   6   2  15       34.76       35.65      1.12 o 
   7   2  15       12.26       11.38      0.65 o 
  -8   3  15        5.18        4.68      0.39 o 
  -7   3  15        3.65        3.46      0.29 o 
  -6   3  15       31.31       31.71      0.83 o 
  -5   3  15       10.75       10.04      0.45 o 
  -4   3  15       28.95       29.32      1.23 o 
  -3   3  15       10.30       10.80      0.39 o 
  -2   3  15        9.79       10.32      0.43 o 
  -1   3  15        3.91        3.84      0.48 o 
   0   3  15       45.24       48.42      2.15 o 
   1   3  15       24.78       24.99      1.16 o 
   2   3  15        4.37        3.94      0.32 o 
   3   3  15       14.86       13.92      0.63 o 
   4   3  15       84.46       89.69      2.64 o 
   5   3  15       22.61       21.33      0.84 o 
   6   3  15       10.93       11.19      0.66 o 
  -7   4  15       24.22       25.89      0.80 o 
  -6   4  15       16.45       16.65      0.65 o 
  -5   4  15       32.37       32.10      0.85 o 
  -4   4  15        1.88        2.15      0.33 o 
  -3   4  15        1.31        1.52      0.22 o 
  -2   4  15       41.25       42.48      0.81 o 
  -1   4  15       57.66       60.77      2.98 o 
   0   4  15        0.67        0.27      0.26 o 
   1   4  15       10.90       10.01      0.58 o 
   2   4  15        3.59        3.46      1.00 o 
   3   4  15        2.67        2.87      0.39 o 
   4   4  15        1.30        1.41      0.50 o 
  -3   5  15       20.21       19.99      0.91 o 
  -2   5  15        3.07        2.82      0.56 o 
  -1   5  15       14.93       14.82      1.02 o 
   0   5  15       15.21       14.72      1.12 o 
   1   5  15        3.97        3.54      0.46 o 
  -8   0  16       72.81       75.33      2.64 o 
  -7   0  16      232.56      236.79      6.44 o 
  -6   0  16        8.36        9.60      0.75 o 
  -5   0  16       16.43       16.93      0.93 o 
  -4   0  16       61.58       61.69      2.03 o 
  -3   0  16        0.61        0.61      0.30 o 
  -2   0  16       16.90       16.29      0.83 o 
  -1   0  16        0.19        0.72      0.30 o 
   0   0  16        1.14        1.47      0.35 o 
   1   0  16       12.26       12.38      0.77 o 
   2   0  16        1.44        1.97      0.57 o 
   3   0  16        3.49        3.58      0.37 o 
   4   0  16        0.01        0.19      0.25 o 
   5   0  16       57.68       57.32      2.05 o 
   6   0  16      114.96      114.90      3.52 o 
  -8   1  16       38.35       39.73      0.99 o 
  -7   1  16        1.06        1.18      0.25 o 
  -6   1  16       11.03       12.14      0.56 o 
  -5   1  16      110.06      112.81      1.86 o 
  -4   1  16       23.63       24.07      0.64 o 
  -3   1  16       31.25       31.83      0.73 o 
  -2   1  16       41.65       42.05      1.73 o 
  -1   1  16       37.26       36.54      0.91 o 
   0   1  16        7.99        7.23      0.67 o 
   1   1  16        7.94        7.43      0.72 o 
   2   1  16       38.06       40.07      1.07 o 
   3   1  16        1.39        1.25      0.22 o 
   4   1  16       35.32       36.06      0.84 o 
   5   1  16       15.79       16.13      1.26 o 
   6   1  16       30.52       30.58      1.98 o 
  -8   2  16       16.98       15.33      0.60 o 
  -7   2  16        5.02        4.93      0.37 o 
  -6   2  16       34.81       34.79      0.85 o 
  -5   2  16        2.80        3.30      0.70 o 
  -4   2  16       34.59       33.77      1.07 o 
  -3   2  16       46.64       48.64      1.64 o 
  -2   2  16       11.92       12.70      0.73 o 
  -1   2  16       40.62       41.87      1.87 o 
   0   2  16       64.04       59.68      2.33 o 
   1   2  16        7.46        6.91      0.61 o 
   2   2  16       13.48       14.60      0.85 o 
   3   2  16       46.03       45.90      2.14 o 
   4   2  16       38.66       39.19      2.06 o 
   5   2  16        5.45        6.39      0.46 o 
  -6   3  16       67.87       69.36      1.17 o 
  -5   3  16       12.25       12.94      0.42 o 
  -4   3  16       35.72       36.44      0.93 o 
  -3   3  16       37.99       41.34      0.90 o 
  -2   3  16       12.70       12.59      0.65 o 
  -1   3  16       24.70       22.57      1.43 o 
   0   3  16        7.55        5.64      0.79 o 
   1   3  16        6.80        6.92      0.89 o 
   2   3  16        3.08        3.80      0.73 o 
   3   3  16        8.17        8.44      0.50 o 
   4   3  16        4.29        4.57      0.42 o 
  -4   4  16       12.07       12.12      0.52 o 
  -3   4  16        5.59        6.35      0.39 o 
  -2   4  16       21.68       21.82      1.17 o 
  -1   4  16       11.50       11.18      0.65 o 
   0   4  16       17.87       15.70      0.68 o 
   1   4  16        9.28        8.33      0.54 o 
  -7   0  17       17.06       17.96      1.10 o 
  -6   0  17       19.29       18.86      1.07 o 
  -5   0  17       93.44       88.96      2.81 o 
  -4   0  17        0.37        0.55      0.34 o 
  -3   0  17        6.78        7.12      0.62 o 
  -2   0  17       24.82       25.96      1.14 o 
  -1   0  17        0.68        0.84      0.34 o 
   0   0  17       25.55       25.34      1.14 o 
   1   0  17        1.35        0.74      0.33 o 
   2   0  17        0.42        0.27      0.32 o 
   3   0  17        1.78        1.44      0.40 o 
   4   0  17       31.51       32.38      1.38 o 
  -6   1  17        5.14        5.52      0.42 o 
  -5   1  17        9.14        8.86      0.81 o 
  -4   1  17       13.95       14.03      0.66 o 
  -3   1  17        4.61        4.66      0.31 o 
  -2   1  17        6.44        6.38      0.39 o 
  -1   1  17       35.08       37.10      0.98 o 
   0   1  17       16.66       17.35      1.06 o 
   1   1  17        6.54        6.60      0.72 o 
   2   1  17        2.97        2.68      0.29 o 
   3   1  17       39.59       40.24      1.44 o 
  -5   2  17       15.95       16.25      0.56 o 
  -4   2  17        2.58        2.76      0.52 o 
  -3   2  17        4.53        4.48      0.29 o 
  -2   2  17       41.93       43.77      1.97 o 
  -1   2  17        0.47        0.24      0.39 o 
   0   2  17        8.73        7.36      0.83 o 
   1   2  17        0.82       -0.12      0.41 o 
   2   2  17       30.38       32.91      1.67 o 
   3   2  17       19.88       20.04      0.69 o 
  -3   3  17        1.23        0.93      0.17 o 
  -2   3  17        5.83        5.72      0.84 o 
  -1   3  17        3.42        3.20      0.69 o 
   0   3  17        6.04        5.59      0.84 o 
  -3   0  18        5.04        3.86      0.54 o 
  -2   0  18        1.30        0.99      0.38 o 
  -1   0  18        4.80        5.59      0.59 o 
   0   0  18        0.14        0.51      0.34 o 
  -2   1  18        0.10       -0.07      0.21 o 
  -1   1  18       60.72       61.79      2.30 o 
                                                 
